# Supplementary material for: Contrasting effects of habitat discontinuity on three closely related fungivorous beetle species with diverging host‐use patterns and dispersal ability
Source: Ecol Evol. 2019 Feb 16;9(5):2475–86. doi: 10.1002/ece3.4862 (PMC6405892; doi:10.1002/ece3.4862)
Supplement: Supplementary file 1 [file ECE3-9-2475-s001.xlsx]

## Sheet: Sheet1
Sample ID	Genet ID	Species	Prefecture	Locality	Lat	Long	Elevation	Date Collected	Collector	Host Fungus	Stage/Sex	Microsatellite	Wing loading
TK0018	FF006	Octotemnus kawanabei	JAPAN: Kyoto-fu	Kyoto-shi, Mt. Yoshida	35.0276	135.786	93	3.V.2015	T. KOBAYASHI	Trametes orientalis	Adult (male)	examined
TK0022	FF006	Octotemnus kawanabei	JAPAN: Kyoto-fu	Kyoto-shi, Mt. Yoshida	35.0276	135.786	93	3.V.2015	T. KOBAYASHI	Trametes orientalis	Adult (female)	examined
TK0038	FF008	Octotemnus crassus	JAPAN: Kyoto-fu	Kyoto-shi, Mt. Hyotankuzure	35.0884	135.808	434	28.VI.2015	T. KOBAYASHI	Trametes orientalis	Adult (female)	examined
TK0039	FF008	Octotemnus crassus	JAPAN: Kyoto-fu	Kyoto-shi, Mt. Hyotankuzure	35.0884	135.808	434	28.VI.2015	T. KOBAYASHI	Trametes orientalis	Adult (female)	examined
TK0040	FF008	Octotemnus crassus	JAPAN: Kyoto-fu	Kyoto-shi, Mt. Hyotankuzure	35.0884	135.808	434	28.VI.2015	T. KOBAYASHI	Trametes orientalis	Adult (male)	examined
TK0041	FF008	Octotemnus crassus	JAPAN: Kyoto-fu	Kyoto-shi, Mt. Hyotankuzure	35.0884	135.808	434	28.VI.2015	T. KOBAYASHI	Trametes orientalis	Adult (male)	examined
TK0042	FF008	Octotemnus crassus	JAPAN: Kyoto-fu	Kyoto-shi, Mt. Hyotankuzure	35.0884	135.808	434	28.VI.2015	T. KOBAYASHI	Trametes orientalis	Adult (male)	examined
TK0043	FF008	Octotemnus crassus	JAPAN: Kyoto-fu	Kyoto-shi, Mt. Hyotankuzure	35.0884	135.808	434	28.VI.2015	T. KOBAYASHI	Trametes orientalis	Adult (female)	examined
TK0044	FF008	Octotemnus kawanabei	JAPAN: Kyoto-fu	Kyoto-shi, Mt. Hyotankuzure	35.0884	135.808	434	28.VI.2015	T. KOBAYASHI	Trametes orientalis	Adult (female)	examined
TK0045	FF007	Octotemnus kawanabei	JAPAN: Kyoto-fu	Kyoto-shi, Mt. Yoshida	35.0247	135.785	89	5.V.2015	T. KOBAYASHI	Trametes orientalis	Adult (male)	examined
TK0046	FF007	Octotemnus kawanabei	JAPAN: Kyoto-fu	Kyoto-shi, Mt. Yoshida	35.0247	135.785	89	5.V.2015	T. KOBAYASHI	Trametes orientalis	Adult (male)	examined
TK0049	FF007	Octotemnus kawanabei	JAPAN: Kyoto-fu	Kyoto-shi, Mt. Yoshida	35.0247	135.785	89	5.V.2015	T. KOBAYASHI	Trametes orientalis	Adult (female)	examined
TK0050	FF007	Octotemnus kawanabei	JAPAN: Kyoto-fu	Kyoto-shi, Mt. Yoshida	35.0247	135.785	89	5.V.2015	T. KOBAYASHI	Trametes orientalis	Adult (female)	examined
TK0053	FF009	Octotemnus crassus	JAPAN: Kyoto-fu	Kyoto-shi, Mt. Daimonji	35.0284	135.801	145	11.VII.2015	T. KOBAYASHI	Trametes orientalis	Adult (male)	examined
TK0054	FF009	Octotemnus kawanabei	JAPAN: Kyoto-fu	Kyoto-shi, Mt. Daimonji	35.0284	135.801	145	11.VII.2015	T. KOBAYASHI	Trametes orientalis	Adult (male)	examined
TK0055	FF009	Octotemnus crassus	JAPAN: Kyoto-fu	Kyoto-shi, Mt. Daimonji	35.0284	135.801	145	11.VII.2015	T. KOBAYASHI	Trametes orientalis	Adult (male)	examined
TK0056	FF009	Octotemnus crassus	JAPAN: Kyoto-fu	Kyoto-shi, Mt. Daimonji	35.0284	135.801	145	11.VII.2015	T. KOBAYASHI	Trametes orientalis	Adult (male)	examined
TK0057	FF009	Octotemnus crassus	JAPAN: Kyoto-fu	Kyoto-shi, Mt. Daimonji	35.0284	135.801	145	11.VII.2015	T. KOBAYASHI	Trametes orientalis	Adult (male)	examined
TK0058	FF009	Octotemnus crassus	JAPAN: Kyoto-fu	Kyoto-shi, Mt. Daimonji	35.0284	135.801	145	11.VII.2015	T. KOBAYASHI	Trametes orientalis	Adult (male)	examined
TK0059	FF009	Octotemnus crassus	JAPAN: Kyoto-fu	Kyoto-shi, Mt. Daimonji	35.0284	135.801	145	11.VII.2015	T. KOBAYASHI	Trametes orientalis	Adult (male)	examined
TK0073	FF011	Octotemnus crassus	JAPAN: Kyoto-fu	Kyoto-shi, Yonaki-touge	35.1003	135.759	276	11.IX.2015	T. KOBAYASHI	Trametes orientalis	Adult (male)	examined
TK0074	FF011	Octotemnus crassus	JAPAN: Kyoto-fu	Kyoto-shi, Yonaki-touge	35.1003	135.759	276	11.IX.2015	T. KOBAYASHI	Trametes orientalis	Adult (male)	examined
TK0075	FF011	Octotemnus crassus	JAPAN: Kyoto-fu	Kyoto-shi, Yonaki-touge	35.1003	135.759	276	11.IX.2015	T. KOBAYASHI	Trametes orientalis	Adult (male)	examined
TK0076	FF011	Octotemnus crassus	JAPAN: Kyoto-fu	Kyoto-shi, Yonaki-touge	35.1003	135.759	276	11.IX.2015	T. KOBAYASHI	Trametes orientalis	Adult (male)	examined
TK0077	FF011	Octotemnus crassus	JAPAN: Kyoto-fu	Kyoto-shi, Yonaki-touge	35.1003	135.759	276	11.IX.2015	T. KOBAYASHI	Trametes orientalis	Adult (female)	examined
TK0078	FF011	Octotemnus crassus	JAPAN: Kyoto-fu	Kyoto-shi, Yonaki-touge	35.1003	135.759	276	11.IX.2015	T. KOBAYASHI	Trametes orientalis	Adult (female)	examined
TK0092	FF009	Octotemnus kawanabei	JAPAN: Kyoto-fu	Kyoto-shi, Mt. Daimonji	35.0284	135.801	145	11.VII.2015	T. KOBAYASHI	Trametes orientalis	Adult (male)	examined
TK0097	FF005	Octotemnus kawanabei	JAPAN: Kyoto-fu	Kyoto-shi, Mt. Daimonji	35.0284	135.801	146	23.IV.2015	T. KOBAYASHI	Trametes versicolor	Adult (male)	examined
TK0099	FF005	Octotemnus assimilis	JAPAN: Kyoto-fu	Kyoto-shi, Mt. Daimonji	35.0284	135.801	146	23.IV.2015	T. KOBAYASHI	Trametes versicolor	Adult (male)	examined
TK0100	FF005	Octotemnus assimilis	JAPAN: Kyoto-fu	Kyoto-shi, Mt. Daimonji	35.0284	135.801	146	23.IV.2015	T. KOBAYASHI	Trametes versicolor	Adult (male)	examined
TK0101	FF005	Octotemnus assimilis	JAPAN: Kyoto-fu	Kyoto-shi, Mt. Daimonji	35.0284	135.801	146	23.IV.2015	T. KOBAYASHI	Trametes versicolor	Adult (female)	examined
TK0102	FF005	Octotemnus assimilis	JAPAN: Kyoto-fu	Kyoto-shi, Mt. Daimonji	35.0284	135.801	146	23.IV.2015	T. KOBAYASHI	Trametes versicolor	Adult (female)	examined
TK0103	FF005	Octotemnus assimilis	JAPAN: Kyoto-fu	Kyoto-shi, Mt. Daimonji	35.0284	135.801	146	23.IV.2015	T. KOBAYASHI	Trametes versicolor	Adult (female)	examined
TK0104	FF005	Octotemnus assimilis	JAPAN: Kyoto-fu	Kyoto-shi, Mt. Daimonji	35.0284	135.801	146	23.IV.2015	T. KOBAYASHI	Trametes versicolor	Adult (female)	examined
TK0105	FF005	Octotemnus assimilis	JAPAN: Kyoto-fu	Kyoto-shi, Mt. Daimonji	35.0284	135.801	146	23.IV.2015	T. KOBAYASHI	Trametes versicolor	Adult (female)	examined
TK0106	FF005	Octotemnus assimilis	JAPAN: Kyoto-fu	Kyoto-shi, Mt. Daimonji	35.0284	135.801	146	23.IV.2015	T. KOBAYASHI	Trametes versicolor	Adult (male)	examined
TK0116	FF011	Octotemnus kawanabei	JAPAN: Kyoto-fu	Kyoto-shi, Yonaki-touge	35.1003	135.759	276	11.IX.2015	T. KOBAYASHI	Trametes orientalis	Adult (female)	examined
TK0124	FF010	Octotemnus kawanabei	JAPAN: Kyoto-fu	Kyoto-shi, Mt. Narabigaoka	35.0284	135.801	72	5.XI.2015	T. KOBAYASHI	Trametes elegans	Adult (female)	examined
TK0128	FF010	Octotemnus kawanabei	JAPAN: Kyoto-fu	Kyoto-shi, Mt. Narabigaoka	35.0284	135.801	72	5.XI.2015	T. KOBAYASHI	Trametes elegans	Adult (female)	examined
TK0129	FF010	Octotemnus crassus	JAPAN: Kyoto-fu	Kyoto-shi, Mt. Narabigaoka	35.023	135.713	72	5.XI.2015	T. KOBAYASHI	Trametes elegans	Adult (male)	examined
TK0135	FF010	Octotemnus kawanabei	JAPAN: Kyoto-fu	Kyoto-shi, Mt. Narabigaoka	35.023	135.713	72	5.XI.2015	T. KOBAYASHI	Trametes elegans	Adult (female)	examined
TK0136	FF010	Octotemnus kawanabei	JAPAN: Kyoto-fu	Kyoto-shi, Mt. Narabigaoka	35.023	135.713	72	5.XI.2015	T. KOBAYASHI	Trametes elegans	Adult (female)	examined
TK0141	D005	Octotemnus kawanabei	JAPAN: Kyoto-fu	Kyoto-shi, Mt. Kiyomizu	34.9934	135.788	244	23.XI.2015	T. KOBAYASHI	Trametes orientalis	Adult (male)	examined
TK0142	D005	Octotemnus crassus	JAPAN: Kyoto-fu	Kyoto-shi, Mt. Kiyomizu	34.9934	135.788	244	23.XI.2015	T. KOBAYASHI	Trametes orientalis	Adult (male)	examined
TK0143	D005	Octotemnus kawanabei	JAPAN: Kyoto-fu	Kyoto-shi, Mt. Kiyomizu	34.9934	135.788	244	23.XI.2015	T. KOBAYASHI	Trametes orientalis	Adult (female)	examined
TK0144	D005	Octotemnus kawanabei	JAPAN: Kyoto-fu	Kyoto-shi, Mt. Kiyomizu	34.9934	135.788	244	23.XI.2015	T. KOBAYASHI	Trametes orientalis	Adult (female)	examined
TK0161	D009	Octotemnus kawanabei	JAPAN: Kyoto-fu	Kyoto-shi, Momoyama-cho	34.9418	135.782	95	5.XII.2015	T. KOBAYASHI	Trametes orientalis	Adult (male)	examined
TK0162	D009	Octotemnus kawanabei	JAPAN: Kyoto-fu	Kyoto-shi, Momoyama-cho	34.9418	135.782	95	5.XII.2015	T. KOBAYASHI	Trametes orientalis	Adult (male)	examined
TK0163	D009	Octotemnus kawanabei	JAPAN: Kyoto-fu	Kyoto-shi, Momoyama-cho	34.9418	135.782	95	5.XII.2015	T. KOBAYASHI	Trametes orientalis	Adult (female)	examined
TK0164	D009	Octotemnus kawanabei	JAPAN: Kyoto-fu	Kyoto-shi, Momoyama-cho	34.9418	135.782	95	5.XII.2015	T. KOBAYASHI	Trametes orientalis	Adult (female)	examined
TK0167	D009	Octotemnus crassus	JAPAN: Kyoto-fu	Kyoto-shi, Momoyama-cho	34.9418	135.782	95	5.XII.2015	T. KOBAYASHI	Trametes orientalis	Adult (female)	examined
TK0169	D011	Octotemnus assimilis	JAPAN: Kyoto-fu	Mukou-shi, Terado-cho	34.9493	135.695	55	9.XII.2015	T. KOBAYASHI	Trametes versicolor	Adult (male)	examined
TK0170	D011	Octotemnus assimilis	JAPAN: Kyoto-fu	Mukou-shi, Terado-cho	34.9493	135.695	55	9.XII.2015	T. KOBAYASHI	Trametes versicolor	Adult (female)	examined
TK0177	D016	Octotemnus kawanabei	JAPAN: Kyoto-fu	Uji-shi, Mt. Buttoku	34.8933	135.815	83	12.XII.2015	T. KOBAYASHI	Lenzites betulinus	Adult (female)	examined
TK0178	D016	Octotemnus kawanabei	JAPAN: Kyoto-fu	Uji-shi, Mt. Buttoku	34.8933	135.815	83	12.XII.2015	T. KOBAYASHI	Lenzites betulinus	Adult (female)	examined
TK0181	D015	Octotemnus crassus	JAPAN: Kyoto-fu	Uji-shi, Mt. Buttoku	34.8915	135.819	103	12.XII.2015	T. KOBAYASHI	Trametes orientalis	Adult (male)	examined
TK0182	D015	Octotemnus kawanabei	JAPAN: Kyoto-fu	Uji-shi, Mt. Buttoku	34.8915	135.819	103	12.XII.2015	T. KOBAYASHI	Trametes orientalis	Adult (male)	examined
TK0183	D015	Octotemnus crassus	JAPAN: Kyoto-fu	Uji-shi, Mt. Buttoku	34.8915	135.819	103	12.XII.2015	T. KOBAYASHI	Trametes orientalis	Adult (female)	examined
TK0184	D015	Octotemnus kawanabei	JAPAN: Kyoto-fu	Uji-shi, Mt. Buttoku	34.8915	135.819	103	12.XII.2015	T. KOBAYASHI	Trametes orientalis	Adult (female)	examined
TK0185	D014	Octotemnus crassus	JAPAN: Kyoto-fu	Uji-shi, Mt. Buttoku	34.8915	135.819	103	12.XII.2015	T. KOBAYASHI	Trametes orientalis	Adult (male)	examined
TK0187	D014	Octotemnus crassus	JAPAN: Kyoto-fu	Uji-shi, Mt. Buttoku	34.8915	135.819	103	12.XII.2015	T. KOBAYASHI	Trametes orientalis	Adult (female)	examined
TK0191	D012	Octotemnus crassus	JAPAN: Kyoto-fu	Mukou-shi, Terado-cho	34.9493	135.695	55	9.XII.2015	T. KOBAYASHI	Trametes orientalis	Adult (female)	examined
TK0201	D021	Octotemnus crassus	JAPAN: Kyoto-fu	Kyoto-shi, Kitashirakawa	35.0283	135.79	75	27.XII.2015	T. KOBAYASHI	Trametes elegans	Adult (male)	examined
TK0207	D015	Octotemnus kawanabei	JAPAN: Kyoto-fu	Uji-shi, Mt. Buttoku	34.8915	135.819	103	12.XII.2015	T. KOBAYASHI	Trametes orientalis	Adult (male)	examined
TK0208	D016	Octotemnus assimilis	JAPAN: Kyoto-fu	Uji-shi, Mt. Buttoku	34.8933	135.815	83	12.XII.2015	T. KOBAYASHI	Lenzites betulinus	Adult (female)	examined
TK0283	D008	Octotemnus crassus	JAPAN: Kyoto-fu	Kyoto-shi, Goryo	34.9775	135.679	88	27.XI.2015	T. KOBAYASHI	Trametes orientalis	Adult (male)	examined
TK0284	D008	Octotemnus kawanabei	JAPAN: Kyoto-fu	Kyoto-shi, Goryo	34.9775	135.679	88	27.XI.2015	T. KOBAYASHI	Trametes orientalis	Adult (male)	examined
TK0285	D008	Octotemnus crassus	JAPAN: Kyoto-fu	Kyoto-shi, Goryo	34.9775	135.679	88	27.XI.2015	T. KOBAYASHI	Trametes orientalis	Adult (male)	examined
TK0286	D008	Octotemnus crassus	JAPAN: Kyoto-fu	Kyoto-shi, Goryo	34.9775	135.679	88	27.XI.2015	T. KOBAYASHI	Trametes orientalis	Adult (male)	examined
TK0287	D008	Octotemnus crassus	JAPAN: Kyoto-fu	Kyoto-shi, Goryo	34.9775	135.679	88	27.XI.2015	T. KOBAYASHI	Trametes orientalis	Adult (female)	examined
TK0288	D008	Octotemnus crassus	JAPAN: Kyoto-fu	Kyoto-shi, Goryo	34.9775	135.679	88	27.XI.2015	T. KOBAYASHI	Trametes orientalis	Adult (female)	examined
TK0289	D008	Octotemnus crassus	JAPAN: Kyoto-fu	Kyoto-shi, Goryo	34.9775	135.679	88	27.XI.2015	T. KOBAYASHI	Trametes orientalis	Adult (female)	examined
TK0290	D008	Octotemnus kawanabei	JAPAN: Kyoto-fu	Kyoto-shi, Goryo	34.9775	135.679	88	27.XI.2015	T. KOBAYASHI	Trametes orientalis	Adult (female)	examined
TK0297	D012	Octotemnus kawanabei	JAPAN: Kyoto-fu	Mukou-shi, Terado-cho	34.9493	135.695	55	9.XII.2015	T. KOBAYASHI	Trametes orientalis	Adult (female)	examined
TK0298	D012	Octotemnus kawanabei	JAPAN: Kyoto-fu	Mukou-shi, Terado-cho	34.9493	135.695	55	9.XII.2015	T. KOBAYASHI	Trametes orientalis	Adult (female)	examined
TK0299	D063	Octotemnus kawanabei	JAPAN: Kyoto-fu	Mukou-shi, Terado-cho	34.9493	135.695	55	10.VII.2016	T. KOBAYASHI	Trametes orientalis	Adult (male)	examined
TK0300	D063	Octotemnus crassus	JAPAN: Kyoto-fu	Mukou-shi, Terado-cho	34.9493	135.695	55	10.VII.2016	T. KOBAYASHI	Trametes orientalis	Adult (male)	examined
TK0301	D063	Octotemnus kawanabei	JAPAN: Kyoto-fu	Mukou-shi, Terado-cho	34.9493	135.695	55	10.VII.2016	T. KOBAYASHI	Trametes orientalis	Adult (male)	examined
TK0303	D063	Octotemnus crassus	JAPAN: Kyoto-fu	Mukou-shi, Terado-cho	34.9493	135.695	55	10.VII.2016	T. KOBAYASHI	Trametes orientalis	Adult (female)	examined
TK0445	D102	Octotemnus assimilis	JAPAN: Kyoto-fu	Kyoto-shi, Takaragaike	35.0583	135.786	91	21.I.2017	T. KOBAYASHI	Unidentified	Adult (male)	examined
TK0446	D102	Octotemnus crassus	JAPAN: Kyoto-fu	Kyoto-shi, Takaragaike	35.0583	135.786	91	21.I.2017	T. KOBAYASHI	Unidentified	Adult (male)	examined
TK0447	D102	Octotemnus crassus	JAPAN: Kyoto-fu	Kyoto-shi, Takaragaike	35.0583	135.786	91	21.I.2017	T. KOBAYASHI	Unidentified	Adult (female)	examined
TK0448	D102	Octotemnus crassus	JAPAN: Kyoto-fu	Kyoto-shi, Takaragaike	35.0583	135.786	91	21.I.2017	T. KOBAYASHI	Unidentified	Adult (female)	examined
TK0451	D102	Octotemnus crassus	JAPAN: Kyoto-fu	Kyoto-shi, Takaragaike	35.0583	135.786	91	21.I.2017	T. KOBAYASHI	Unidentified	Adult (male)	examined
TK0452	D102	Octotemnus assimilis	JAPAN: Kyoto-fu	Kyoto-shi, Takaragaike	35.0583	135.786	91	21.I.2017	T. KOBAYASHI	Unidentified	Adult (male)	examined
TK0464	D102	Octotemnus crassus	JAPAN: Kyoto-fu	Kyoto-shi, Takaragaike	35.0583	135.786	91	21.I.2017	T. KOBAYASHI	Unidentified	Adult (female)	examined
TK0469	D104	Octotemnus crassus	JAPAN: Kyoto-fu	Kyoto-shi, Mt. Narabigaoka	35.0207	135.714	72	28.I.2017	T. KOBAYASHI	Trametes orientalis	Adult (male)	examined
TK0470	D104	Octotemnus crassus	JAPAN: Kyoto-fu	Kyoto-shi, Mt. Narabigaoka	35.0207	135.714	72	28.I.2017	T. KOBAYASHI	Trametes orientalis	Adult (female)	examined
TK0471	D104	Octotemnus crassus	JAPAN: Kyoto-fu	Kyoto-shi, Mt. Narabigaoka	35.0207	135.714	72	28.I.2017	T. KOBAYASHI	Trametes orientalis	Adult (female)	examined
TK0481	D005	Octotemnus kawanabei	JAPAN: Kyoto-fu	Kyoto-shi, Mt. Kiyomizu	34.9934	135.788	244	23.XI.2015	T. KOBAYASHI	Trametes orientalis	Adult (male)	examined
TK0485	D021	Octotemnus crassus	JAPAN: Kyoto-fu	Kyoto-shi, Kitashirakawa	35.0283	135.79	75	27.XII.2015	T. KOBAYASHI	Trametes elegans	Adult (male)	examined
TK0488	D021	Octotemnus crassus	JAPAN: Kyoto-fu	Kyoto-shi, Kitashirakawa	35.0283	135.79	75	27.XII.2015	T. KOBAYASHI	Trametes elegans	Adult (female)	examined
TK0491	D108	Octotemnus crassus	JAPAN: Kyoto-fu	Kyoto-shi, Iwakura, Kino-cho	35.0749	135.774	144	16.IV.2017	T. KOBAYASHI	Trametes orientalis	Adult (male)	examined
TK0493	D108	Octotemnus crassus	JAPAN: Kyoto-fu	Kyoto-shi, Iwakura, Kino-cho	35.0749	135.774	144	16.IV.2017	T. KOBAYASHI	Trametes orientalis	Adult (female)	examined
TK0494	D110	Octotemnus kawanabei	JAPAN: Kyoto-fu	Kyoto-shi, Midorogaike	35.059	135.773	91	17.IV.2017	T. KOBAYASHI	Trametes orientalis	Adult (male)	examined
TK0495	D110	Octotemnus kawanabei	JAPAN: Kyoto-fu	Kyoto-shi, Midorogaike	35.059	135.773	91	17.IV.2017	T. KOBAYASHI	Trametes orientalis	Adult (male)	examined
TK0496	D110	Octotemnus crassus	JAPAN: Kyoto-fu	Kyoto-shi, Midorogaike	35.059	135.773	91	17.IV.2017	T. KOBAYASHI	Trametes orientalis	Adult (female)	examined
TK0507	D012	Octotemnus crassus	JAPAN: Kyoto-fu	Mukou-shi, Terado-cho	34.9493	135.695	55	9.XII.2015	T. KOBAYASHI	Trametes orientalis	Adult (male)	examined
TK0511	D108	Octotemnus crassus	JAPAN: Kyoto-fu	Kyoto-shi, Iwakura, Kino-cho	35.0749	135.774	144	16.IV.2017	T. KOBAYASHI	Trametes orientalis	Adult (male)	examined
TK0541	D123	Octotemnus crassus	JAPAN: Kyoto-fu	Kyoto-shi, Mt. Matsuo	34.9931	135.68	102	27.V.2017	T. KOBAYASHI	Trametes orientalis	Adult (male)	examined
TK0542	D123	Octotemnus crassus	JAPAN: Kyoto-fu	Kyoto-shi, Mt. Matsuo	34.9931	135.68	102	27.V.2017	T. KOBAYASHI	Trametes orientalis	Adult (female)	examined
TK0543	D124	Octotemnus kawanabei	JAPAN: Kyoto-fu	Kyoto-shi, Mt. Matsuo	34.9931	135.68	102	27.V.2017	T. KOBAYASHI	Trametes versicolor	Adult (male)	examined
TK0544	D124	Octotemnus assimilis	JAPAN: Kyoto-fu	Kyoto-shi, Mt. Matsuo	34.9931	135.68	102	27.V.2017	T. KOBAYASHI	Trametes versicolor	Adult (female)	examined
TK0929	D151	Octotemnus kawanabei	JAPAN: Kyoto-fu	Kyoto-shi, Misasagi	35.0015	135.803	88	7.VII.2017	T. KOBAYASHI	Trametes orientalis	Adult (male)	examined
TK0930	D151	Octotemnus kawanabei	JAPAN: Kyoto-fu	Kyoto-shi, Misasagi	35.0015	135.803	88	7.VII.2017	T. KOBAYASHI	Trametes orientalis	Adult (male)	examined
TK0931	D151	Octotemnus crassus	JAPAN: Kyoto-fu	Kyoto-shi, Misasagi	35.0015	135.803	88	7.VII.2017	T. KOBAYASHI	Trametes orientalis	Adult (male)	examined
TK0932	D151	Octotemnus kawanabei	JAPAN: Kyoto-fu	Kyoto-shi, Misasagi	35.0015	135.803	88	7.VII.2017	T. KOBAYASHI	Trametes orientalis	Adult (female)	examined
TK0933	D151	Octotemnus kawanabei	JAPAN: Kyoto-fu	Kyoto-shi, Misasagi	35.0015	135.803	88	7.VII.2017	T. KOBAYASHI	Trametes orientalis	Adult (female)	examined
TK0934	D151	Octotemnus crassus	JAPAN: Kyoto-fu	Kyoto-shi, Misasagi	35.0015	135.803	88	7.VII.2017	T. KOBAYASHI	Trametes orientalis	Adult (female)	examined
TK0935	D151	Octotemnus crassus	JAPAN: Kyoto-fu	Kyoto-shi, Misasagi	35.0015	135.803	88	7.VII.2017	T. KOBAYASHI	Trametes orientalis	Adult (female)	examined
TK0936	D151	Octotemnus crassus	JAPAN: Kyoto-fu	Kyoto-shi, Misasagi	35.0015	135.803	88	7.VII.2017	T. KOBAYASHI	Trametes orientalis	Adult (female)	examined
TK0937	D108	Octotemnus crassus	JAPAN: Kyoto-fu	Kyoto-shi, Iwakura, Kino-cho	35.0749	135.774	144	16.IV.2017	T. KOBAYASHI	Trametes orientalis	Adult (male)	examined
TK0938	D108	Octotemnus crassus	JAPAN: Kyoto-fu	Kyoto-shi, Iwakura, Kino-cho	35.0749	135.774	144	16.IV.2017	T. KOBAYASHI	Trametes orientalis	Adult (female)	examined
TK0939	D108	Octotemnus kawanabei	JAPAN: Kyoto-fu	Kyoto-shi, Iwakura, Kino-cho	35.0749	135.774	144	16.IV.2017	T. KOBAYASHI	Trametes orientalis	Adult (female)	examined
TK0940	D108	Octotemnus crassus	JAPAN: Kyoto-fu	Kyoto-shi, Iwakura, Kino-cho	35.0749	135.774	144	16.IV.2017	T. KOBAYASHI	Trametes orientalis	Adult (female)	examined
TK0941	D110	Octotemnus crassus	JAPAN: Kyoto-fu	Kyoto-shi, Midorogaike	35.059	135.773	91	17.IV.2017	T. KOBAYASHI	Trametes orientalis	Adult (male)	examined
TK0942	D110	Octotemnus crassus	JAPAN: Kyoto-fu	Kyoto-shi, Midorogaike	35.059	135.773	91	17.IV.2017	T. KOBAYASHI	Trametes orientalis	Adult (female)	examined
TK0943	D110	Octotemnus crassus	JAPAN: Kyoto-fu	Kyoto-shi, Midorogaike	35.059	135.773	91	17.IV.2017	T. KOBAYASHI	Trametes orientalis	Adult (female)	examined
TK0944	D110	Octotemnus kawanabei	JAPAN: Kyoto-fu	Kyoto-shi, Midorogaike	35.059	135.773	91	17.IV.2017	T. KOBAYASHI	Trametes orientalis	Adult (female)	examined
TK0945	D104	Octotemnus crassus	JAPAN: Kyoto-fu	Kyoto-shi, Mt. Narabigaoka	35.0207	135.714	72	28.I.2017	T. KOBAYASHI	Trametes orientalis	Adult (male)	examined
TK0946	D104	Octotemnus crassus	JAPAN: Kyoto-fu	Kyoto-shi, Mt. Narabigaoka	35.0207	135.714	72	28.I.2017	T. KOBAYASHI	Trametes orientalis	Adult (male)	examined
TK0947	D124	Octotemnus assimilis	JAPAN: Kyoto-fu	Kyoto-shi, Mt. Matsuo	34.9931	135.68	102	27.V.2017	T. KOBAYASHI	Trametes versicolor	Adult (male)	examined
TK0948	D124	Octotemnus assimilis	JAPAN: Kyoto-fu	Kyoto-shi, Mt. Matsuo	34.9931	135.68	102	27.V.2017	T. KOBAYASHI	Trametes versicolor	Adult (male)	examined
TK0949	D124	Octotemnus assimilis	JAPAN: Kyoto-fu	Kyoto-shi, Mt. Matsuo	34.9931	135.68	102	27.V.2017	T. KOBAYASHI	Trametes versicolor	Adult (female)	examined
TK0950	D124	Octotemnus kawanabei	JAPAN: Kyoto-fu	Kyoto-shi, Mt. Matsuo	34.9931	135.68	102	27.V.2017	T. KOBAYASHI	Trametes versicolor	Adult (female)	examined
TK0953	D192	Octotemnus crassus	JAPAN: Kyoto-fu	Kyoto-shi, Mt. Funaoka	35.0397	135.74	92	23.XII.2017	T. KOBAYASHI	Trametes orientalis	Adult (male)	examined
TK0954	D192	Octotemnus kawanabei	JAPAN: Kyoto-fu	Kyoto-shi, Mt. Funaoka	35.0397	135.74	92	23.XII.2017	T. KOBAYASHI	Trametes orientalis	Adult (male)	examined
TK0955	D192	Octotemnus crassus	JAPAN: Kyoto-fu	Kyoto-shi, Mt. Funaoka	35.0397	135.74	92	23.XII.2017	T. KOBAYASHI	Trametes orientalis	Adult (male)	examined
TK0956	D192	Octotemnus crassus	JAPAN: Kyoto-fu	Kyoto-shi, Mt. Funaoka	35.0397	135.74	92	23.XII.2017	T. KOBAYASHI	Trametes orientalis	Adult (female)	examined
TK0957	D192	Octotemnus kawanabei	JAPAN: Kyoto-fu	Kyoto-shi, Mt. Funaoka	35.0397	135.74	92	23.XII.2017	T. KOBAYASHI	Trametes orientalis	Adult (female)	examined
TK0958	D192	Octotemnus kawanabei	JAPAN: Kyoto-fu	Kyoto-shi, Mt. Funaoka	35.0397	135.74	92	23.XII.2017	T. KOBAYASHI	Trametes orientalis	Adult (female)	examined
TK0959	D193	Octotemnus kawanabei	JAPAN: Kyoto-fu	Kyoto-shi, Sawanoike	35.0523	135.7	385	6.I.2018	T. KOBAYASHI	Trametes versicolor	Adult (male)	examined
TK0960	D193	Octotemnus kawanabei	JAPAN: Kyoto-fu	Kyoto-shi, Sawanoike	35.0523	135.7	385	6.I.2018	T. KOBAYASHI	Trametes versicolor	Adult (female)	examined
TK0961	D194	Octotemnus crassus	JAPAN: Osaka-fu	Shimamoto-cho, Wakayama	34.8906	135.651	260	7.I.2018	T. KOBAYASHI	Trametes orientalis	Adult (male)	examined
TK0962	D194	Octotemnus crassus	JAPAN: Osaka-fu	Shimamoto-cho, Wakayama	34.8906	135.651	260	7.I.2018	T. KOBAYASHI	Trametes orientalis	Adult (female)	examined
TK0964	D195	Octotemnus crassus	JAPAN: Osaka-fu	Shimamoto-cho, Wakayama	34.8906	135.651	260	7.I.2018	T. KOBAYASHI	Trametes orientalis	Adult (female)	examined
TK0965	D196	Octotemnus crassus	JAPAN: Osaka-fu	Shimamoto-cho, Wakayama	34.8906	135.651	260	7.I.2018	T. KOBAYASHI	Trametes orientalis	Adult (male)	examined
TK0967	D197	Octotemnus crassus	JAPAN: Osaka-fu	Takatsuki-shi, Wakayama	34.8784	135.646	317	7.I.2018	T. KOBAYASHI	Trametes orientalis	Adult (male)	examined
TK0968	D197	Octotemnus crassus	JAPAN: Osaka-fu	Takatsuki-shi, Wakayama	34.8784	135.646	317	7.I.2018	T. KOBAYASHI	Trametes orientalis	Adult (female)	examined
TK0969	D199	Octotemnus assimilis	JAPAN: Shiga-ken	Otsu-shi, Usayama	35.0303	135.851	127	11.I.2018	T. KOBAYASHI	Trametes versicolor	Adult (male)	examined
TK0970	D199	Octotemnus assimilis	JAPAN: Shiga-ken	Otsu-shi, Usayama	35.0303	135.851	127	11.I.2018	T. KOBAYASHI	Trametes versicolor	Adult (male)	examined
TK0971	D199	Octotemnus assimilis	JAPAN: Shiga-ken	Otsu-shi, Usayama	35.0303	135.851	127	11.I.2018	T. KOBAYASHI	Trametes versicolor	Adult (female)	examined
TK0972	D199	Octotemnus assimilis	JAPAN: Shiga-ken	Otsu-shi, Usayama	35.0303	135.851	127	11.I.2018	T. KOBAYASHI	Trametes versicolor	Adult (female)	examined
TK0973	D200	Octotemnus crassus	JAPAN: Shiga-ken	Otsu-shi, Nagara-koen	35.0059	135.858	171	12.I.2018	T. KOBAYASHI	Trametes orientalis	Adult (male)	examined
TK0974	D200	Octotemnus crassus	JAPAN: Shiga-ken	Otsu-shi, Nagara-koen	35.0059	135.858	171	12.I.2018	T. KOBAYASHI	Trametes orientalis	Adult (female)	examined
TK0975	D202	Octotemnus assimilis	JAPAN: Shiga-ken	Otsu-shi, Nagara-koen	35.005	135.859	142	12.I.2018	T. KOBAYASHI	Trametes versicolor	Adult (male)	examined
TK0976	D202	Octotemnus assimilis	JAPAN: Shiga-ken	Otsu-shi, Nagara-koen	35.005	135.859	142	12.I.2018	T. KOBAYASHI	Trametes versicolor	Adult (female)	examined
TK0977	D203	Octotemnus assimilis	JAPAN: Kyoto-fu	Kyoto-shi, Mt. Ogura	35.0225	135.662	260	13.I.2018	T. KOBAYASHI	Trametes versicolor	Adult (male)	examined
TK0978	D203	Octotemnus assimilis	JAPAN: Kyoto-fu	Kyoto-shi, Mt. Ogura	35.0225	135.662	260	13.I.2018	T. KOBAYASHI	Trametes versicolor	Adult (male)	examined
TK0979	D203	Octotemnus assimilis	JAPAN: Kyoto-fu	Kyoto-shi, Mt. Ogura	35.0225	135.662	260	13.I.2018	T. KOBAYASHI	Trametes versicolor	Adult (female)	examined
TK0980	D203	Octotemnus assimilis	JAPAN: Kyoto-fu	Kyoto-shi, Mt. Ogura	35.0225	135.662	260	13.I.2018	T. KOBAYASHI	Trametes versicolor	Adult (female)	examined
TK0981	D204	Octotemnus crassus	JAPAN: Kyoto-fu	Kyoto-shi, Mt. Ogura	35.0225	135.662	260	13.I.2018	T. KOBAYASHI	Trametes orientalis	Adult (male)	examined
TK0982	D204	Octotemnus crassus	JAPAN: Kyoto-fu	Kyoto-shi, Mt. Ogura	35.0225	135.662	260	13.I.2018	T. KOBAYASHI	Trametes orientalis	Adult (male)	examined
TK0983	D204	Octotemnus crassus	JAPAN: Kyoto-fu	Kyoto-shi, Mt. Ogura	35.0225	135.662	260	13.I.2018	T. KOBAYASHI	Trametes orientalis	Adult (female)	examined
TK0984	D204	Octotemnus crassus	JAPAN: Kyoto-fu	Kyoto-shi, Mt. Ogura	35.0225	135.662	260	13.I.2018	T. KOBAYASHI	Trametes orientalis	Adult (female)	examined
TK0985	D195	Octotemnus crassus	JAPAN: Osaka-fu	Shimamoto-cho, Wakayama	34.8906	135.651	260	7.I.2018	T. KOBAYASHI	Trametes orientalis	Adult (female)	examined
TK0986	D195	Octotemnus crassus	JAPAN: Osaka-fu	Shimamoto-cho, Wakayama	34.8906	135.651	260	7.I.2018	T. KOBAYASHI	Trametes orientalis	Adult (female)	examined
TK0987	D197	Octotemnus crassus	JAPAN: Osaka-fu	Takatsuki-shi, Wakayama	34.8784	135.646	317	7.I.2018	T. KOBAYASHI	Trametes orientalis	Adult (male)	examined
TK0988	D197	Octotemnus crassus	JAPAN: Osaka-fu	Takatsuki-shi, Wakayama	34.8784	135.646	317	7.I.2018	T. KOBAYASHI	Trametes orientalis	Adult (female)	examined
TK0989	D200	Octotemnus crassus	JAPAN: Shiga-ken	Otsu-shi, Nagara-koen	35.0059	135.858	173	12.I.2018	T. KOBAYASHI	Trametes orientalis	Adult (male)	examined
TK0990	D200	Octotemnus crassus	JAPAN: Shiga-ken	Otsu-shi, Nagara-koen	35.0059	135.858	171	12.I.2018	T. KOBAYASHI	Trametes orientalis	Adult (female)	examined
TK0991	D205	Octotemnus assimilis	JAPAN: Kyoto-fu	Kyoto-shi, Mt. Daigo	34.9504	135.83	210	20.I.2018	T. KOBAYASHI	Trametes hirsuta	Adult (male)	examined
TK0992	D205	Octotemnus kawanabei	JAPAN: Kyoto-fu	Kyoto-shi, Mt. Daigo	34.9504	135.83	210	20.I.2018	T. KOBAYASHI	Trametes hirsuta	Adult (female)	examined
TK0993	D206	Octotemnus crassus	JAPAN: Kyoto-fu	Kyoto-shi, Mt. Daigo	34.9506	135.839	401	20.I.2018	T. KOBAYASHI	Trametes orientalis	Adult (male)	examined
TK0994	D206	Octotemnus crassus	JAPAN: Kyoto-fu	Kyoto-shi, Mt. Daigo	34.9506	135.839	401	20.I.2018	T. KOBAYASHI	Trametes orientalis	Adult (female)	examined
TK0995	D207	Octotemnus crassus	JAPAN: Kyoto-fu	Yawata-shi, Otokoyama	34.8803	135.695	127	21.I.2018	T. KOBAYASHI	Trametes orientalis	Adult (male)	examined
TK0996	D207	Octotemnus kawanabei	JAPAN: Kyoto-fu	Yawata-shi, Otokoyama	34.8803	135.695	127	21.I.2018	T. KOBAYASHI	Trametes orientalis	Adult (female)	examined
TK0997	D208	Octotemnus kawanabei	JAPAN: Kyoto-fu	Yawata-shi, Otokoyama	34.8819	135.696	126	21.I.2018	T. KOBAYASHI	Trametes orientalis	Adult (male)	examined
TK0998	D208	Octotemnus kawanabei	JAPAN: Kyoto-fu	Yawata-shi, Otokoyama	34.8819	135.696	126	21.I.2018	T. KOBAYASHI	Trametes orientalis	Adult (female)	examined
TK0999	D209	Octotemnus assimilis	JAPAN: Kyoto-fu	Yawata-shi, Otokoyama	34.8819	135.696	126	21.I.2018	T. KOBAYASHI	Unidentified	Adult (male)	examined
TK1001	D201	Octotemnus crassus	JAPAN: Shiga-ken	Otsu-shi, Nagara-koen	35.0053	135.855	173	12.I.2018	T. KOBAYASHI	Trametes orientalis	Adult (male)	examined
TK1002	D201	Octotemnus crassus	JAPAN: Shiga-ken	Otsu-shi, Nagara-koen	35.0053	135.855	173	12.I.2018	T. KOBAYASHI	Trametes orientalis	Adult (female)	examined
TK1003	D205	Octotemnus assimilis	JAPAN: Kyoto-fu	Kyoto-shi, Mt. Daigo	34.9504	135.83	401	20.I.2018	T. KOBAYASHI	Trametes hirsuta	Adult (female)	examined
TK1004	D205	Octotemnus crassus	JAPAN: Kyoto-fu	Kyoto-shi, Mt. Daigo	34.9504	135.83	401	20.I.2018	T. KOBAYASHI	Trametes hirsuta	Adult (female)	examined
TK1005	D206	Octotemnus crassus	JAPAN: Kyoto-fu	Kyoto-shi, Mt. Daigo	34.9506	135.839	401	20.I.2018	T. KOBAYASHI	Trametes orientalis	Adult (male)	examined
TK1006	D206	Octotemnus crassus	JAPAN: Kyoto-fu	Kyoto-shi, Mt. Daigo	34.9506	135.839	401	20.I.2018	T. KOBAYASHI	Trametes orientalis	Adult (female)	examined
TK1009	D210	Octotemnus kawanabei	JAPAN: Kyoto-fu	Kyoto-shi, Mt. Hidaridaimonji	35.0416	135.727	125	24.I.2018	T. KOBAYASHI	Trametes versicolor	Adult (male)	examined
TK1010	D210	Octotemnus kawanabei	JAPAN: Kyoto-fu	Kyoto-shi, Mt. Hidaridaimonji	35.0416	135.727	125	24.I.2018	T. KOBAYASHI	Trametes versicolor	Adult (male)	examined
TK1011	D210	Octotemnus kawanabei	JAPAN: Kyoto-fu	Kyoto-shi, Mt. Hidaridaimonji	35.0416	135.727	125	24.I.2018	T. KOBAYASHI	Trametes versicolor	Adult (male)	examined
TK1012	D210	Octotemnus kawanabei	JAPAN: Kyoto-fu	Kyoto-shi, Mt. Hidaridaimonji	35.0416	135.727	125	24.I.2018	T. KOBAYASHI	Trametes versicolor	Adult (female)	examined
TK1013	D210	Octotemnus kawanabei	JAPAN: Kyoto-fu	Kyoto-shi, Mt. Hidaridaimonji	35.0416	135.727	125	24.I.2018	T. KOBAYASHI	Trametes versicolor	Adult (female)	examined
TK1014	D210	Octotemnus kawanabei	JAPAN: Kyoto-fu	Kyoto-shi, Mt. Hidaridaimonji	35.0416	135.727	125	24.I.2018	T. KOBAYASHI	Trametes versicolor	Adult (female)	examined
TK1016	D211	Octotemnus assimilis	JAPAN: Kyoto-fu	Kyoto-shi, Mt. Hidaridaimonji	35.0416	135.727	125	24.I.2018	T. KOBAYASHI	Trametes versicolor	Adult (female)	examined
TK1017	D212	Octotemnus crassus	JAPAN: Kyoto-fu	Kyoto-shi, Funayama	35.0702	135.736	193	3.II.2018	T. KOBAYASHI	Trametes orientalis	Adult (male)	examined
TK1018	D212	Octotemnus crassus	JAPAN: Kyoto-fu	Kyoto-shi, Funayama	35.0702	135.736	193	3.II.2018	T. KOBAYASHI	Trametes orientalis	Adult (male)	examined
TK1019	D212	Octotemnus crassus	JAPAN: Kyoto-fu	Kyoto-shi, Funayama	35.0702	135.736	193	3.II.2018	T. KOBAYASHI	Trametes orientalis	Adult (female)	examined
TK1020	D212	Octotemnus crassus	JAPAN: Kyoto-fu	Kyoto-shi, Funayama	35.0702	135.736	193	3.II.2018	T. KOBAYASHI	Trametes orientalis	Adult (female)	examined
TK1021	D213	Octotemnus assimilis	JAPAN: Kyoto-fu	Oyamazaki-cho, Tennozan	34.8973	135.68	140	4.II.2018	T. KOBAYASHI	Lenzites betulinus	Adult (male)	examined
TK1023	D213	Octotemnus assimilis	JAPAN: Kyoto-fu	Oyamazaki-cho, Tennozan	34.8973	135.68	140	4.II.2018	T. KOBAYASHI	Lenzites betulinus	Adult (female)	examined
TK1024	D213	Octotemnus assimilis	JAPAN: Kyoto-fu	Oyamazaki-cho, Tennozan	34.8973	135.68	140	4.II.2018	T. KOBAYASHI	Lenzites betulinus	Adult (female)	examined
TK1025	D214	Octotemnus kawanabei	JAPAN: Kyoto-fu	Oyamazaki-cho, Tennozan	34.9019	135.677	255	4.II.2018	T. KOBAYASHI	Trametes orientalis	Adult (male)	examined
TK1026	D214	Octotemnus kawanabei	JAPAN: Kyoto-fu	Oyamazaki-cho, Tennozan	34.9019	135.677	255	4.II.2018	T. KOBAYASHI	Trametes orientalis	Adult (male)	examined
TK1027	D214	Octotemnus crassus	JAPAN: Kyoto-fu	Oyamazaki-cho, Tennozan	34.9019	135.677	255	4.II.2018	T. KOBAYASHI	Trametes orientalis	Adult (female)	examined
TK1028	D214	Octotemnus crassus	JAPAN: Kyoto-fu	Oyamazaki-cho, Tennozan	34.9019	135.677	255	4.II.2018	T. KOBAYASHI	Trametes orientalis	Adult (female)	examined
TK1029	D217	Octotemnus kawanabei	JAPAN: Kyoto-fu	Nagaokakyo-shi, Jododani	34.9104	135.653	258	4.II.2018	T. KOBAYASHI	Trametes orientalis	Adult (male)	examined
TK1030	D217	Octotemnus kawanabei	JAPAN: Kyoto-fu	Nagaokakyo-shi, Jododani	34.9104	135.653	258	4.II.2018	T. KOBAYASHI	Trametes orientalis	Adult (male)	examined
TK1031	D217	Octotemnus crassus	JAPAN: Kyoto-fu	Nagaokakyo-shi, Jododani	34.9104	135.653	258	4.II.2018	T. KOBAYASHI	Trametes orientalis	Adult (female)	examined
TK1032	D217	Octotemnus kawanabei	JAPAN: Kyoto-fu	Nagaokakyo-shi, Jododani	34.9104	135.653	258	4.II.2018	T. KOBAYASHI	Trametes orientalis	Adult (female)	examined
TK1037	D207	Octotemnus crassus	JAPAN: Kyoto-fu	Yawata-shi, Otokoyama	34.8803	135.695	127	21.I.2018	T. KOBAYASHI	Trametes orientalis	Adult (female)	examined
TK1042	D215	Octotemnus crassus	JAPAN: Kyoto-fu	Oyamazaki-cho, Tennozan	34.9062	135.671	292	4.II.2018	T. KOBAYASHI	Trametes orientalis	Adult (male)	examined
TK1043	D215	Octotemnus crassus	JAPAN: Kyoto-fu	Oyamazaki-cho, Tennozan	34.9062	135.671	292	4.II.2018	T. KOBAYASHI	Trametes orientalis	Adult (male)	examined
TK1044	D215	Octotemnus crassus	JAPAN: Kyoto-fu	Oyamazaki-cho, Tennozan	34.9062	135.671	292	4.II.2018	T. KOBAYASHI	Trametes orientalis	Adult (male)	examined
TK1045	D218	Octotemnus crassus	JAPAN: Kyoto-fu	Uji-shi, Taiyogaoka-koen	34.8719	135.802	123	7.II.2018	T. KOBAYASHI	Trametes orientalis	Adult (male)	examined
TK1046	D218	Octotemnus crassus	JAPAN: Kyoto-fu	Uji-shi, Taiyogaoka-koen	34.8719	135.802	123	7.II.2018	T. KOBAYASHI	Trametes orientalis	Adult (male)	examined
TK1047	D218	Octotemnus crassus	JAPAN: Kyoto-fu	Uji-shi, Taiyogaoka-koen	34.8719	135.802	123	7.II.2018	T. KOBAYASHI	Trametes orientalis	Adult (female)	examined
TK1048	D218	Octotemnus crassus	JAPAN: Kyoto-fu	Uji-shi, Taiyogaoka-koen	34.8719	135.802	123	7.II.2018	T. KOBAYASHI	Trametes orientalis	Adult (female)	examined
TK1053	D214	Octotemnus kawanabei	JAPAN: Kyoto-fu	Oyamazaki-cho, Tennozan	34.9019	135.677	255	4.II.2018	T. KOBAYASHI	Trametes orientalis	Adult (male)	examined
TK1054	D214	Octotemnus crassus	JAPAN: Kyoto-fu	Oyamazaki-cho, Tennozan	34.9019	135.677	255	4.II.2018	T. KOBAYASHI	Trametes orientalis	Adult (male)	examined
TK1055	D214	Octotemnus kawanabei	JAPAN: Kyoto-fu	Oyamazaki-cho, Tennozan	34.9019	135.677	255	4.II.2018	T. KOBAYASHI	Trametes orientalis	Adult (female)	examined
TK1056	D214	Octotemnus kawanabei	JAPAN: Kyoto-fu	Oyamazaki-cho, Tennozan	34.9019	135.677	255	4.II.2018	T. KOBAYASHI	Trametes orientalis	Adult (female)	examined
TK1057	D221	Octotemnus kawanabei	JAPAN: Kyoto-fu	Kyoto-shi, Mt. Inari	34.9674	135.783	192	8.II.2018	T. KOBAYASHI	Unidentified	Adult (male)	examined
TK1058	D221	Octotemnus kawanabei	JAPAN: Kyoto-fu	Kyoto-shi, Mt. Inari	34.9674	135.783	192	8.II.2018	T. KOBAYASHI	Unidentified	Adult (male)	examined
TK1059	D221	Octotemnus assimilis	JAPAN: Kyoto-fu	Kyoto-shi, Mt. Inari	34.9674	135.783	192	8.II.2018	T. KOBAYASHI	Unidentified	Adult (male)	examined
TK1060	D221	Octotemnus assimilis	JAPAN: Kyoto-fu	Kyoto-shi, Mt. Inari	34.9674	135.783	192	8.II.2018	T. KOBAYASHI	Unidentified	Adult (male)	examined
TK1062	D221	Octotemnus crassus	JAPAN: Kyoto-fu	Kyoto-shi, Mt. Inari	34.9674	135.783	192	8.II.2018	T. KOBAYASHI	Unidentified	Adult (female)	examined
TK1063	D221	Octotemnus assimilis	JAPAN: Kyoto-fu	Kyoto-shi, Mt. Inari	34.9674	135.783	192	8.II.2018	T. KOBAYASHI	Unidentified	Adult (female)	examined
TK1064	D221	Octotemnus assimilis	JAPAN: Kyoto-fu	Kyoto-shi, Mt. Inari	34.9674	135.783	192	8.II.2018	T. KOBAYASHI	Unidentified	Adult (female)	examined
TK1065	D195	Octotemnus kawanabei	JAPAN: Osaka-fu	Shimamoto-cho, Wakayama	34.8906	135.651	260	7.I.2018	T. KOBAYASHI	Trametes orientalis	Adult (female)	examined
TK1073	D207	Octotemnus crassus	JAPAN: Kyoto-fu	Yawata-shi, Otokoyama	34.8803	135.695	127	21.I.2018	T. KOBAYASHI	Trametes orientalis	Adult (male)	examined
TK1074	D207	Octotemnus crassus	JAPAN: Kyoto-fu	Yawata-shi, Otokoyama	34.8803	135.695	127	21.I.2018	T. KOBAYASHI	Trametes orientalis	Adult (male)	examined
TK1077	D221	Octotemnus crassus	JAPAN: Kyoto-fu	Kyoto-shi, Mt. Inari	34.9674	135.783	192	8.II.2018	T. KOBAYASHI	Unidentified	Adult (male)	examined
TK1078	D221	Octotemnus crassus	JAPAN: Kyoto-fu	Kyoto-shi, Mt. Inari	34.9674	135.783	192	8.II.2018	T. KOBAYASHI	Unidentified	Adult (male)	examined
TK1079	D221	Octotemnus crassus	JAPAN: Kyoto-fu	Kyoto-shi, Mt. Inari	34.9674	135.783	192	8.II.2018	T. KOBAYASHI	Unidentified	Adult (male)	examined
TK1080	D221	Octotemnus crassus	JAPAN: Kyoto-fu	Kyoto-shi, Mt. Inari	34.9674	135.783	192	8.II.2018	T. KOBAYASHI	Unidentified	Adult (male)	examined
TK1081	D192	Octotemnus crassus	JAPAN: Kyoto-fu	Kyoto-shi, Mt. Funaoka	35.0397	135.74	92	23.XII.2017	T. KOBAYASHI	Trametes orientalis	Adult (male)	examined
TK1082	D192	Octotemnus kawanabei	JAPAN: Kyoto-fu	Kyoto-shi, Mt. Funaoka	35.0397	135.74	92	23.XII.2017	T. KOBAYASHI	Trametes orientalis	Adult (male)	examined
TK1084	D205	Octotemnus assimilis	JAPAN: Kyoto-fu	Kyoto-shi, Mt. Daigo	34.9504	135.83	401	20.I.2018	T. KOBAYASHI	Trametes hirsuta	Adult (female)	examined
TK1085	D217	Octotemnus crassus	JAPAN: Kyoto-fu	Nagaokakyo-shi, Jododani	34.9104	135.653	258	4.II.2018	T. KOBAYASHI	Trametes orientalis	Adult (male)	examined
TK1086	D217	Octotemnus kawanabei	JAPAN: Kyoto-fu	Nagaokakyo-shi, Jododani	34.9104	135.653	258	4.II.2018	T. KOBAYASHI	Trametes orientalis	Adult (male)	examined
TK1087	D217	Octotemnus kawanabei	JAPAN: Kyoto-fu	Nagaokakyo-shi, Jododani	34.9104	135.653	258	4.II.2018	T. KOBAYASHI	Trametes orientalis	Adult (female)	examined
TK1088	D217	Octotemnus kawanabei	JAPAN: Kyoto-fu	Nagaokakyo-shi, Jododani	34.9104	135.653	258	4.II.2018	T. KOBAYASHI	Trametes orientalis	Adult (female)	examined
TK1089	D222	Octotemnus crassus	JAPAN: Kyoto-fu	Kyoto-shi, Mt. Oshio	34.9572	135.645	361	12.II.2018	T. KOBAYASHI	Unidentified	Adult (male)	examined
TK1090	D222	Octotemnus crassus	JAPAN: Kyoto-fu	Kyoto-shi, Mt. Oshio	34.9572	135.645	361	12.II.2018	T. KOBAYASHI	Unidentified	Adult (male)	examined
TK1091	D222	Octotemnus crassus	JAPAN: Kyoto-fu	Kyoto-shi, Mt. Oshio	34.9572	135.645	361	12.II.2018	T. KOBAYASHI	Unidentified	Adult (female)	examined
TK1092	D222	Octotemnus assimilis	JAPAN: Kyoto-fu	Kyoto-shi, Mt. Oshio	34.9572	135.645	361	12.II.2018	T. KOBAYASHI	Unidentified	Adult (female)	examined
TK1094	D223	Octotemnus assimilis	JAPAN: Kyoto-fu	Kyoto-shi, Mt. Oshio	34.9572	135.645	361	12.II.2018	T. KOBAYASHI	Unidentified	Adult (male)	examined
TK1095	D223	Octotemnus crassus	JAPAN: Kyoto-fu	Kyoto-shi, Mt. Oshio	34.9572	135.645	361	12.II.2018	T. KOBAYASHI	Unidentified	Adult (female)	examined
TK1101	D197	Octotemnus crassus	JAPAN: Osaka-fu	Takatsuki-shi, Wakayama	34.8784	135.646	317	7.I.2018	T. KOBAYASHI	Trametes orientalis	Adult (male)	examined
TK1102	D197	Octotemnus crassus	JAPAN: Osaka-fu	Takatsuki-shi, Wakayama	34.8784	135.646	317	7.I.2018	T. KOBAYASHI	Trametes orientalis	Adult (male)	examined
TK1103	D214	Octotemnus kawanabei	JAPAN: Kyoto-fu	Oyamazaki-cho, Tennozan	34.9019	135.677	255	4.II.2018	T. KOBAYASHI	Trametes orientalis	Adult (male)	examined
TK1104	D214	Octotemnus assimilis	JAPAN: Kyoto-fu	Oyamazaki-cho, Tennozan	34.9019	135.677	255	4.II.2018	T. KOBAYASHI	Trametes orientalis	Adult (female)	examined
TK1105	D224	Octotemnus crassus	JAPAN: Kyoto-fu	Kyoto-shi, Kitasaga	35.0336	135.69	155	15.II.2018	T. KOBAYASHI	Trametes orientalis	Adult (male)	examined
TK1106	D224	Octotemnus crassus	JAPAN: Kyoto-fu	Kyoto-shi, Kitasaga	35.0336	135.69	155	15.II.2018	T. KOBAYASHI	Trametes orientalis	Adult (male)	examined
TK1107	D224	Octotemnus crassus	JAPAN: Kyoto-fu	Kyoto-shi, Kitasaga	35.0336	135.69	155	15.II.2018	T. KOBAYASHI	Trametes orientalis	Adult (female)	examined
TK1108	D224	Octotemnus crassus	JAPAN: Kyoto-fu	Kyoto-shi, Kitasaga	35.0336	135.69	155	15.II.2018	T. KOBAYASHI	Trametes orientalis	Adult (female)	examined
TK1109	D226	Octotemnus kawanabei	JAPAN: Kyoto-fu	Kyoto-shi, Botanical Garden	35.0498	135.763	72	16.II.2018	T. KOBAYASHI	Trametes orientalis	Adult (male)	examined
TK1110	D226	Octotemnus kawanabei	JAPAN: Kyoto-fu	Kyoto-shi, Botanical Garden	35.0498	135.763	72	16.II.2018	T. KOBAYASHI	Trametes orientalis	Adult (male)	examined
TK1111	D226	Octotemnus kawanabei	JAPAN: Kyoto-fu	Kyoto-shi, Botanical Garden	35.0498	135.763	72	16.II.2018	T. KOBAYASHI	Trametes orientalis	Adult (female)	examined
TK1112	D226	Octotemnus kawanabei	JAPAN: Kyoto-fu	Kyoto-shi, Botanical Garden	35.0498	135.763	72	16.II.2018	T. KOBAYASHI	Trametes orientalis	Adult (female)	examined
TK1115	D208	Octotemnus crassus	JAPAN: Kyoto-fu	Yawata-shi, Otokoyama	34.8819	135.696	126	21.I.2018	T. KOBAYASHI	Trametes orientalis	Adult (male)	examined
TK1116	D208	Octotemnus kawanabei	JAPAN: Kyoto-fu	Yawata-shi, Otokoyama	34.8819	135.696	126	21.I.2018	T. KOBAYASHI	Trametes orientalis	Adult (male)	examined
TK1117	D208	Octotemnus kawanabei	JAPAN: Kyoto-fu	Yawata-shi, Otokoyama	34.8819	135.696	126	21.I.2018	T. KOBAYASHI	Trametes orientalis	Adult (female)	examined
TK1118	D208	Octotemnus kawanabei	JAPAN: Kyoto-fu	Yawata-shi, Otokoyama	34.8819	135.696	126	21.I.2018	T. KOBAYASHI	Trametes orientalis	Adult (female)	examined
TK1122	D224	Octotemnus crassus	JAPAN: Kyoto-fu	Kyoto-shi, Kitasaga	35.0336	135.69	155	15.II.2018	T. KOBAYASHI	Trametes orientalis	Adult (male)	examined
TK1123	D224	Octotemnus crassus	JAPAN: Kyoto-fu	Kyoto-shi, Kitasaga	35.0336	135.69	155	15.II.2018	T. KOBAYASHI	Trametes orientalis	Adult (female)	examined
TK1125	D226	Octotemnus kawanabei	JAPAN: Kyoto-fu	Kyoto-shi, Botanical Garden	35.0498	135.763	72	16.II.2018	T. KOBAYASHI	Trametes orientalis	Adult (male)	examined
TK1126	D226	Octotemnus kawanabei	JAPAN: Kyoto-fu	Kyoto-shi, Botanical Garden	35.0498	135.763	72	16.II.2018	T. KOBAYASHI	Trametes orientalis	Adult (male)	examined
TK1129	D005	Octotemnus kawanabei	JAPAN: Kyoto-fu	Kyoto-shi, Mt. Kiyomizu	34.9934	135.788	244	23.XI.2015	T. KOBAYASHI	Trametes orientalis	Adult (male)	examined
TK1130	D005	Octotemnus kawanabei	JAPAN: Kyoto-fu	Kyoto-shi, Mt. Kiyomizu	34.9934	135.788	244	23.XI.2015	T. KOBAYASHI	Trametes orientalis	Adult (male)	examined
TK1138	D229	Octotemnus crassus	JAPAN: Shiga-ken	Otsu-shi, Ano	35.0577	135.864	145	17.II.2018	T. KOBAYASHI	Trametes elegans	Adult (male)	examined
TK1139	D229	Octotemnus kawanabei	JAPAN: Shiga-ken	Otsu-shi, Ano	35.0577	135.864	145	17.II.2018	T. KOBAYASHI	Trametes elegans	Adult (male)	examined
TK1140	D229	Octotemnus kawanabei	JAPAN: Shiga-ken	Otsu-shi, Ano	35.0577	135.864	145	17.II.2018	T. KOBAYASHI	Trametes elegans	Adult (male)	examined
TK1141	D229	Octotemnus kawanabei	JAPAN: Shiga-ken	Otsu-shi, Ano	35.0577	135.864	145	17.II.2018	T. KOBAYASHI	Trametes elegans	Adult (female)	examined
TK1142	D229	Octotemnus crassus	JAPAN: Shiga-ken	Otsu-shi, Ano	35.0577	135.864	145	17.II.2018	T. KOBAYASHI	Trametes elegans	Adult (female)	examined
TK1143	D229	Octotemnus crassus	JAPAN: Shiga-ken	Otsu-shi, Ano	35.0577	135.864	145	17.II.2018	T. KOBAYASHI	Trametes elegans	Adult (female)	examined
TK1144	D229	Octotemnus kawanabei	JAPAN: Shiga-ken	Otsu-shi, Ano	35.0577	135.864	145	17.II.2018	T. KOBAYASHI	Trametes elegans	Adult (female)	examined
TK1151	D009	Octotemnus kawanabei	JAPAN: Kyoto-fu	Kyoto-shi, Momoyama-cho	34.9418	135.782	95	5.XII.2015	T. KOBAYASHI	Trametes orientalis	Adult (male)	examined
TK1152	D009	Octotemnus kawanabei	JAPAN: Kyoto-fu	Kyoto-shi, Momoyama-cho	34.9418	135.782	95	5.XII.2015	T. KOBAYASHI	Trametes orientalis	Adult (male)	examined
TK1153	D232	Octotemnus crassus	JAPAN: Kyoto-fu	Kyoto-shi, Yase	35.0629	135.804	127	19.II.2018	T. KOBAYASHI	Trametes orientalis	Adult (male)	examined
TK1154	D232	Octotemnus kawanabei	JAPAN: Kyoto-fu	Kyoto-shi, Yase	35.0629	135.804	127	19.II.2018	T. KOBAYASHI	Trametes orientalis	Adult (male)	examined
TK1155	D232	Octotemnus crassus	JAPAN: Kyoto-fu	Kyoto-shi, Yase	35.0629	135.804	127	19.II.2018	T. KOBAYASHI	Trametes orientalis	Adult (male)	examined
TK1156	D232	Octotemnus kawanabei	JAPAN: Kyoto-fu	Kyoto-shi, Yase	35.0629	135.804	127	19.II.2018	T. KOBAYASHI	Trametes orientalis	Adult (male)	examined
TK1157	D232	Octotemnus crassus	JAPAN: Kyoto-fu	Kyoto-shi, Yase	35.0629	135.804	127	19.II.2018	T. KOBAYASHI	Trametes orientalis	Adult (female)	examined
TK1158	D232	Octotemnus kawanabei	JAPAN: Kyoto-fu	Kyoto-shi, Yase	35.0629	135.804	127	19.II.2018	T. KOBAYASHI	Trametes orientalis	Adult (female)	examined
TK1159	D232	Octotemnus kawanabei	JAPAN: Kyoto-fu	Kyoto-shi, Yase	35.0629	135.804	127	19.II.2018	T. KOBAYASHI	Trametes orientalis	Adult (female)	examined
TK1160	D232	Octotemnus crassus	JAPAN: Kyoto-fu	Kyoto-shi, Yase	35.0629	135.804	127	19.II.2018	T. KOBAYASHI	Trametes orientalis	Adult (female)	examined
TK1161	D233	Octotemnus crassus	JAPAN: Kyoto-fu	Uji-shi, Rokkokuyama	34.8788	135.826	139	22.II.2018	T. KOBAYASHI	Trametes orientalis	Adult (male)	examined
TK1162	D233	Octotemnus crassus	JAPAN: Kyoto-fu	Uji-shi, Rokkokuyama	34.8788	135.826	139	22.II.2018	T. KOBAYASHI	Trametes orientalis	Adult (male)	examined
TK1165	D233	Octotemnus crassus	JAPAN: Kyoto-fu	Uji-shi, Rokkokuyama	34.8788	135.826	139	22.II.2018	T. KOBAYASHI	Trametes orientalis	Adult (female)	examined
TK1166	D233	Octotemnus crassus	JAPAN: Kyoto-fu	Uji-shi, Rokkokuyama	34.8788	135.826	139	22.II.2018	T. KOBAYASHI	Trametes orientalis	Adult (female)	examined
TK1167	D233	Octotemnus crassus	JAPAN: Kyoto-fu	Uji-shi, Rokkokuyama	34.8788	135.826	139	22.II.2018	T. KOBAYASHI	Trametes orientalis	Adult (female)	examined
TK1168	D233	Octotemnus crassus	JAPAN: Kyoto-fu	Uji-shi, Rokkokuyama	34.8788	135.826	139	22.II.2018	T. KOBAYASHI	Trametes orientalis	Adult (female)	examined
TK1169	D235	Octotemnus crassus	JAPAN: Kyoto-fu	Ujitawara-cho, Mt. Omine	34.8722	135.851	399	22.II.2018	T. KOBAYASHI	Trametes orientalis	Adult (male)	examined
TK1170	D235	Octotemnus kawanabei	JAPAN: Kyoto-fu	Ujitawara-cho, Mt. Omine	34.8722	135.851	399	22.II.2018	T. KOBAYASHI	Trametes orientalis	Adult (male)	examined
TK1171	D235	Octotemnus crassus	JAPAN: Kyoto-fu	Ujitawara-cho, Mt. Omine	34.8722	135.851	399	22.II.2018	T. KOBAYASHI	Trametes orientalis	Adult (male)	examined
TK1172	D235	Octotemnus kawanabei	JAPAN: Kyoto-fu	Ujitawara-cho, Mt. Omine	34.8722	135.851	399	22.II.2018	T. KOBAYASHI	Trametes orientalis	Adult (male)	examined
TK1173	D235	Octotemnus crassus	JAPAN: Kyoto-fu	Ujitawara-cho, Mt. Omine	34.8722	135.851	399	22.II.2018	T. KOBAYASHI	Trametes orientalis	Adult (female)	examined
TK1174	D235	Octotemnus crassus	JAPAN: Kyoto-fu	Ujitawara-cho, Mt. Omine	34.8722	135.851	399	22.II.2018	T. KOBAYASHI	Trametes orientalis	Adult (female)	examined
TK1175	D235	Octotemnus kawanabei	JAPAN: Kyoto-fu	Ujitawara-cho, Mt. Omine	34.8722	135.851	399	22.II.2018	T. KOBAYASHI	Trametes orientalis	Adult (female)	examined
TK1176	D235	Octotemnus kawanabei	JAPAN: Kyoto-fu	Ujitawara-cho, Mt. Omine	34.8722	135.851	399	22.II.2018	T. KOBAYASHI	Trametes orientalis	Adult (female)	examined
TK1177	D236	Octotemnus crassus	JAPAN: Kyoto-fu	Kyoto-shi, Gyojagamori	34.9798	135.835	151	24.II.2018	T. KOBAYASHI	Trametes orientalis	Adult (male)	examined
TK1178	D236	Octotemnus crassus	JAPAN: Kyoto-fu	Kyoto-shi, Gyojagamori	34.9798	135.835	151	24.II.2018	T. KOBAYASHI	Trametes orientalis	Adult (male)	examined
TK1179	D236	Octotemnus crassus	JAPAN: Kyoto-fu	Kyoto-shi, Gyojagamori	34.9798	135.835	151	24.II.2018	T. KOBAYASHI	Trametes orientalis	Adult (male)	examined
TK1180	D236	Octotemnus crassus	JAPAN: Kyoto-fu	Kyoto-shi, Gyojagamori	34.9798	135.835	151	24.II.2018	T. KOBAYASHI	Trametes orientalis	Adult (male)	examined
TK1181	D236	Octotemnus crassus	JAPAN: Kyoto-fu	Kyoto-shi, Gyojagamori	34.9798	135.835	151	24.II.2018	T. KOBAYASHI	Trametes orientalis	Adult (female)	examined
TK1182	D236	Octotemnus kawanabei	JAPAN: Kyoto-fu	Kyoto-shi, Gyojagamori	34.9798	135.835	151	24.II.2018	T. KOBAYASHI	Trametes orientalis	Adult (female)	examined
TK1183	D236	Octotemnus crassus	JAPAN: Kyoto-fu	Kyoto-shi, Gyojagamori	34.9798	135.835	151	24.II.2018	T. KOBAYASHI	Trametes orientalis	Adult (female)	examined
TK1184	D236	Octotemnus crassus	JAPAN: Kyoto-fu	Kyoto-shi, Gyojagamori	34.9798	135.835	151	24.II.2018	T. KOBAYASHI	Trametes orientalis	Adult (female)	examined
TK1185	D238	Octotemnus crassus	JAPAN: Kyoto-fu	Uji-shi, Tenkamine	34.9245	135.83	332	26.II.2018	T. KOBAYASHI	Trametes orientalis	Adult (male)	examined
TK1186	D238	Octotemnus crassus	JAPAN: Kyoto-fu	Uji-shi, Tenkamine	34.9245	135.83	332	26.II.2018	T. KOBAYASHI	Trametes orientalis	Adult (male)	examined
TK1187	D238	Octotemnus crassus	JAPAN: Kyoto-fu	Uji-shi, Tenkamine	34.9245	135.83	332	26.II.2018	T. KOBAYASHI	Trametes orientalis	Adult (female)	examined
TK1188	D238	Octotemnus crassus	JAPAN: Kyoto-fu	Uji-shi, Tenkamine	34.9245	135.83	332	26.II.2018	T. KOBAYASHI	Trametes orientalis	Adult (female)	examined
TK1189	D240	Octotemnus crassus	JAPAN: Kyoto-fu	Uji-shi, Mt. Takamine	34.9158	135.82	198	26.II.2018	T. KOBAYASHI	Trametes orientalis	Adult (male)	examined
TK1190	D240	Octotemnus crassus	JAPAN: Kyoto-fu	Uji-shi, Mt. Takamine	34.9158	135.82	198	26.II.2018	T. KOBAYASHI	Trametes orientalis	Adult (male)	examined
TK1191	D240	Octotemnus crassus	JAPAN: Kyoto-fu	Uji-shi, Mt. Takamine	34.9158	135.82	198	26.II.2018	T. KOBAYASHI	Trametes orientalis	Adult (female)	examined
TK1192	D240	Octotemnus crassus	JAPAN: Kyoto-fu	Uji-shi, Mt. Takamine	34.9158	135.82	198	26.II.2018	T. KOBAYASHI	Trametes orientalis	Adult (female)	examined
TK1193	D204	Octotemnus crassus	JAPAN: Kyoto-fu	Kyoto-shi, Mt. Ogura	35.0225	135.662	260	13.I.2018	T. KOBAYASHI	Trametes orientalis	Adult (male)	examined
TK1194	D204	Octotemnus crassus	JAPAN: Kyoto-fu	Kyoto-shi, Mt. Ogura	35.0225	135.662	260	13.I.2018	T. KOBAYASHI	Trametes orientalis	Adult (male)	examined
TK1204	D212	Octotemnus crassus	JAPAN: Kyoto-fu	Kyoto-shi, Funayama	35.0702	135.736	193	3.II.2018	T. KOBAYASHI	Trametes orientalis	Adult (male)	examined
TK1205	D212	Octotemnus crassus	JAPAN: Kyoto-fu	Kyoto-shi, Funayama	35.0702	135.736	193	3.II.2018	T. KOBAYASHI	Trametes orientalis	Adult (female)	examined
TK1209	D218	Octotemnus crassus	JAPAN: Kyoto-fu	Uji-shi, Taiyogaoka-koen	34.8719	135.802	123	7.II.2018	T. KOBAYASHI	Trametes orientalis	Adult (male)	examined
TK1210	D218	Octotemnus crassus	JAPAN: Kyoto-fu	Uji-shi, Taiyogaoka-koen	34.8719	135.802	123	7.II.2018	T. KOBAYASHI	Trametes orientalis	Adult (male)	examined
TK1217	D238	Octotemnus crassus	JAPAN: Kyoto-fu	Uji-shi, Tenkamine	34.9245	135.83	332	26.II.2018	T. KOBAYASHI	Trametes orientalis	Adult (male)	examined
TK1218	D238	Octotemnus crassus	JAPAN: Kyoto-fu	Uji-shi, Tenkamine	34.9245	135.83	332	26.II.2018	T. KOBAYASHI	Trametes orientalis	Adult (male)	examined
TK1231	D236	Octotemnus kawanabei	JAPAN: Kyoto-fu	Kyoto-shi, Gyojagamori	34.9798	135.835	151	24.II.2018	T. KOBAYASHI	Trametes orientalis	Adult (female)	examined
TK1232	D236	Octotemnus kawanabei	JAPAN: Kyoto-fu	Kyoto-shi, Gyojagamori	34.9798	135.835	151	24.II.2018	T. KOBAYASHI	Trametes orientalis	Adult (female)	examined
TK1237	D240	Octotemnus crassus	JAPAN: Kyoto-fu	Uji-shi, Mt. Takamine	34.9158	135.82	198	26.II.2018	T. KOBAYASHI	Trametes orientalis	Adult (female)	examined
TK1238	D240	Octotemnus crassus	JAPAN: Kyoto-fu	Uji-shi, Mt. Takamine	34.9158	135.82	198	26.II.2018	T. KOBAYASHI	Trametes orientalis	Adult (female)	examined
TK1239	D240	Octotemnus kawanabei	JAPAN: Kyoto-fu	Uji-shi, Mt. Takamine	34.9158	135.82	198	26.II.2018	T. KOBAYASHI	Trametes orientalis	Adult (female)	examined
TK1241	D223	Octotemnus assimilis	JAPAN: Kyoto-fu	Kyoto-shi, Mt. Oshio	34.9572	135.645	361	12.II.2018	T. KOBAYASHI	Unidentified	Adult (male)	examined
TK1242	D223	Octotemnus assimilis	JAPAN: Kyoto-fu	Kyoto-shi, Mt. Oshio	34.9572	135.645	361	12.II.2018	T. KOBAYASHI	Unidentified	Adult (male)	examined
TK1243	D223	Octotemnus crassus	JAPAN: Kyoto-fu	Kyoto-shi, Mt. Oshio	34.9572	135.645	361	12.II.2018	T. KOBAYASHI	Unidentified	Adult (female)	examined
TK1244	D223	Octotemnus crassus	JAPAN: Kyoto-fu	Kyoto-shi, Mt. Oshio	34.9572	135.645	361	12.II.2018	T. KOBAYASHI	Unidentified	Adult (female)	examined
TK1245	D209	Octotemnus assimilis	JAPAN: Kyoto-fu	Yawata-shi, Otokoyama	34.8819	135.696	126	21.I.2018	T. KOBAYASHI	Unidentified	Adult (male)	examined
TK1246	D209	Octotemnus crassus	JAPAN: Kyoto-fu	Yawata-shi, Otokoyama	34.8819	135.696	126	21.I.2018	T. KOBAYASHI	Unidentified	Adult (female)	examined
TK1247	D232	Octotemnus kawanabei	JAPAN: Kyoto-fu	Kyoto-shi, Yase	35.0629	135.804	127	19.II.2018	T. KOBAYASHI	Trametes orientalis	Adult (female)	examined
TK1248	D232	Octotemnus crassus	JAPAN: Kyoto-fu	Kyoto-shi, Yase	35.0629	135.804	127	19.II.2018	T. KOBAYASHI	Trametes orientalis	Adult (female)	examined
TK1249	D103	Octotemnus assimilis	JAPAN: Kyoto-fu	Kyoto-shi, Mt. Narabigaoka	35.023	135.713	70	28.I.2017	T. KOBAYASHI	Trametes versicolor	Adult (male)	examined
TK1250	D103	Octotemnus assimilis	JAPAN: Kyoto-fu	Kyoto-shi, Mt. Narabigaoka	35.023	135.713	70	28.I.2017	T. KOBAYASHI	Trametes versicolor	Adult (male)	examined
TK1251	D103	Octotemnus assimilis	JAPAN: Kyoto-fu	Kyoto-shi, Mt. Narabigaoka	35.023	135.713	70	28.I.2017	T. KOBAYASHI	Trametes versicolor	Adult (female)	examined
TK1252	D103	Octotemnus assimilis	JAPAN: Kyoto-fu	Kyoto-shi, Mt. Narabigaoka	35.023	135.713	70	28.I.2017	T. KOBAYASHI	Trametes versicolor	Adult (female)	examined
TK1253	D103	Octotemnus assimilis	JAPAN: Kyoto-fu	Kyoto-shi, Mt. Narabigaoka	35.023	135.713	70	28.I.2017	T. KOBAYASHI	Trametes versicolor	Adult (female)	examined
TK1254	D218	Octotemnus assimilis	JAPAN: Kyoto-fu	Uji-shi, Taiyogaoka-koen	34.8719	135.802	123	7.II.2018	T. KOBAYASHI	Trametes orientalis	Adult (male)	examined
TK1256	D223	Octotemnus kawanabei	JAPAN: Kyoto-fu	Kyoto-shi, Mt. Oshio	34.9572	135.645	361	12.II.2018	T. KOBAYASHI	Unidentified	Adult (female)	examined
TK1265	D203	Octotemnus assimilis	JAPAN: Kyoto-fu	Kyoto-shi, Mt. Ogura	35.0225	135.662	260	13.I.2018	T. KOBAYASHI	Trametes versicolor	Adult (male)	examined
TK1266	D203	Octotemnus assimilis	JAPAN: Kyoto-fu	Kyoto-shi, Mt. Ogura	35.0225	135.662	260	13.I.2018	T. KOBAYASHI	Trametes versicolor	Adult (male)	examined
TK1267	D221	Octotemnus assimilis	JAPAN: Kyoto-fu	Kyoto-shi, Mt. Inari	34.9674	135.783	192	8.II.2018	T. KOBAYASHI	Unidentified	Adult (male)	examined
TK1268	D221	Octotemnus assimilis	JAPAN: Kyoto-fu	Kyoto-shi, Mt. Inari	34.9674	135.783	192	8.II.2018	T. KOBAYASHI	Unidentified	Adult (male)	examined
TK1269	D221	Octotemnus assimilis	JAPAN: Kyoto-fu	Kyoto-shi, Mt. Inari	34.9674	135.783	192	8.II.2018	T. KOBAYASHI	Unidentified	Adult (male)	examined
TK1270	D221	Octotemnus assimilis	JAPAN: Kyoto-fu	Kyoto-shi, Mt. Inari	34.9674	135.783	192	8.II.2018	T. KOBAYASHI	Unidentified	Adult (male)	examined
TK1271	D199	Octotemnus assimilis	JAPAN: Shiga-ken	Otsu-shi, Usayama	35.0303	135.851	127	11.I.2018	T. KOBAYASHI	Trametes versicolor	Adult (male)	examined
TK1272	D199	Octotemnus assimilis	JAPAN: Shiga-ken	Otsu-shi, Usayama	35.0303	135.851	127	11.I.2018	T. KOBAYASHI	Trametes versicolor	Adult (male)	examined
TK1273	D199	Octotemnus assimilis	JAPAN: Shiga-ken	Otsu-shi, Usayama	35.0303	135.851	127	11.I.2018	T. KOBAYASHI	Trametes versicolor	Adult (female)	examined
TK1274	D199	Octotemnus assimilis	JAPAN: Shiga-ken	Otsu-shi, Usayama	35.0303	135.851	127	11.I.2018	T. KOBAYASHI	Trametes versicolor	Adult (female)	examined
TK1275	D213	Octotemnus assimilis	JAPAN: Kyoto-fu	Oyamazaki-cho, Tennozan	34.8973	135.68	140	4.II.2018	T. KOBAYASHI	Lenzites betulinus	Adult (female)	examined
TK1276	D214	Octotemnus assimilis	JAPAN: Kyoto-fu	Oyamazaki-cho, Tennozan	34.9019	135.677	255	4.II.2018	T. KOBAYASHI	Lenzites betulinus	Adult (female)	examined
TK1289	D243	Octotemnus assimilis	JAPAN: Kyoto-fu	Uji-shi, Mt. Buttoku	34.8915	135.819	103	11.V.2018	T. KOBAYASHI	Trametes versicolor	Adult (male)	examined
TK1290	D243	Octotemnus assimilis	JAPAN: Kyoto-fu	Uji-shi, Mt. Buttoku	34.8915	135.819	103	11.V.2018	T. KOBAYASHI	Trametes versicolor	Adult (male)	examined
TK1291	D243	Octotemnus assimilis	JAPAN: Kyoto-fu	Uji-shi, Mt. Buttoku	34.8915	135.819	103	11.V.2018	T. KOBAYASHI	Trametes versicolor	Adult (male)	examined
TK1293	D243	Octotemnus assimilis	JAPAN: Kyoto-fu	Uji-shi, Mt. Buttoku	34.8915	135.819	103	11.V.2018	T. KOBAYASHI	Trametes versicolor	Adult (female)	examined
TK1295	D243	Octotemnus assimilis	JAPAN: Kyoto-fu	Uji-shi, Mt. Buttoku	34.8915	135.819	103	11.V.2018	T. KOBAYASHI	Trametes versicolor	Adult (female)	examined
TK1296	D243	Octotemnus assimilis	JAPAN: Kyoto-fu	Uji-shi, Mt. Buttoku	34.8915	135.819	103	11.V.2018	T. KOBAYASHI	Trametes versicolor	Adult (female)	examined
TK1297	D247	Octotemnus assimilis	JAPAN: Kyoto-fu	Otsu-shi, Nagara-koen	35.0042	135.857	217	15.V.2018	T. KOBAYASHI	Trametes versicolor	Adult (male)	examined
TK1298	D247	Octotemnus assimilis	JAPAN: Kyoto-fu	Otsu-shi, Nagara-koen	35.0042	135.857	217	15.V.2018	T. KOBAYASHI	Trametes versicolor	Adult (male)	examined
TK1299	D247	Octotemnus assimilis	JAPAN: Kyoto-fu	Otsu-shi, Nagara-koen	35.0042	135.857	217	15.V.2018	T. KOBAYASHI	Trametes versicolor	Adult (male)	examined
TK1300	D247	Octotemnus assimilis	JAPAN: Kyoto-fu	Otsu-shi, Nagara-koen	35.0042	135.857	217	15.V.2018	T. KOBAYASHI	Trametes versicolor	Adult (male)	examined
TK1301	D247	Octotemnus assimilis	JAPAN: Kyoto-fu	Otsu-shi, Nagara-koen	35.0042	135.857	217	15.V.2018	T. KOBAYASHI	Trametes versicolor	Adult (female)	examined
TK1302	D247	Octotemnus assimilis	JAPAN: Kyoto-fu	Otsu-shi, Nagara-koen	35.0042	135.857	217	15.V.2018	T. KOBAYASHI	Trametes versicolor	Adult (female)	examined
TK1305	D253	Octotemnus kawanabei	JAPAN: Kyoto-fu	Mukou-shi, Terado-cho	34.9493	135.695	55	27.V.2018	T. KOBAYASHI	Trametes orientalis	Adult (male)	examined
TK1306	D253	Octotemnus crassus	JAPAN: Kyoto-fu	Mukou-shi, Terado-cho	34.9493	135.695	55	27.V.2018	T. KOBAYASHI	Trametes orientalis	Adult (male)	examined
TK1311	D253	Octotemnus crassus	JAPAN: Kyoto-fu	Mukou-shi, Terado-cho	34.9493	135.695	55	27.V.2018	T. KOBAYASHI	Trametes orientalis	Adult (female)	examined
TK1345	D102	Octotemnus crassus	JAPAN: Kyoto-fu	Kyoto-shi, Takaragaike	35.0583	135.786	91	21.I.2017	T. KOBAYASHI	Unidentified	Adult (male)	examined
TK1347	D151	Octotemnus kawanabei	JAPAN: Kyoto-fu	Kyoto-shi, Misasagi	35.0015	135.803	88	7.VII.2017	T. KOBAYASHI	Trametes orientalis	Adult (female)	examined
TK1348	D151	Octotemnus crassus	JAPAN: Kyoto-fu	Kyoto-shi, Misasagi	35.0015	135.803	88	7.VII.2017	T. KOBAYASHI	Trametes orientalis	Adult (female)	examined
TK1349	D104	Octotemnus kawanabei	JAPAN: Kyoto-fu	Kyoto-shi, Mt. Narabigaoka	35.0207	135.714	72	28.I.2017	T. KOBAYASHI	Trametes orientalis	Adult (male)	examined
TK1353	D108	Octotemnus kawanabei	JAPAN: Kyoto-fu	Kyoto-shi, Iwakura, Kino-cho	35.0749	135.774	144	16.IV.2017	T. KOBAYASHI	Trametes orientalis	Adult (male)	examined
TK1357	D110	Octotemnus crassus	JAPAN: Kyoto-fu	Kyoto-shi, Midorogaike	35.059	135.773	91	17.IV.2017	T. KOBAYASHI	Trametes orientalis	Adult (male)	examined
TK1358	D110	Octotemnus kawanabei	JAPAN: Kyoto-fu	Kyoto-shi, Midorogaike	35.059	135.773	91	17.IV.2017	T. KOBAYASHI	Trametes orientalis	Adult (male)	examined
TK1359	D110	Octotemnus kawanabei	JAPAN: Kyoto-fu	Kyoto-shi, Midorogaike	35.059	135.773	91	17.IV.2017	T. KOBAYASHI	Trametes orientalis	Adult (male)	examined
TK1361	D192	Octotemnus kawanabei	JAPAN: Kyoto-fu	Kyoto-shi, Mt. Funaoka	35.0397	135.74	92	23.XII.2017	T. KOBAYASHI	Trametes orientalis	Adult (male)	examined
TK1362	D192	Octotemnus crassus	JAPAN: Kyoto-fu	Kyoto-shi, Mt. Funaoka	35.0397	135.74	92	23.XII.2017	T. KOBAYASHI	Trametes orientalis	Adult (female)	examined
TK1363	D192	Octotemnus crassus	JAPAN: Kyoto-fu	Kyoto-shi, Mt. Funaoka	35.0397	135.74	92	23.XII.2017	T. KOBAYASHI	Trametes orientalis	Adult (female)	examined
TK1365	D221	Octotemnus kawanabei	JAPAN: Kyoto-fu	Kyoto-shi, Mt. Inari	34.9674	135.783	192	8.II.2018	T. KOBAYASHI	Unidentified	Adult (male)	examined
TK1366	D221	Octotemnus crassus	JAPAN: Kyoto-fu	Kyoto-shi, Mt. Inari	34.9674	135.783	192	8.II.2018	T. KOBAYASHI	Unidentified	Adult (male)	examined
TK1369	D229	Octotemnus kawanabei	JAPAN: Shiga-ken	Otsu-shi, Ano	35.0577	135.864	145	17.II.2018	T. KOBAYASHI	Trametes elegans	Adult (male)	examined
TK1370	D229	Octotemnus kawanabei	JAPAN: Shiga-ken	Otsu-shi, Ano	35.0577	135.864	145	17.II.2018	T. KOBAYASHI	Trametes elegans	Adult (male)	examined
TK1373	D232	Octotemnus crassus	JAPAN: Kyoto-fu	Kyoto-shi, Yase	35.0629	135.804	127	19.II.2018	T. KOBAYASHI	Trametes orientalis	Adult (male)	examined
TK1376	D232	Octotemnus kawanabei	JAPAN: Kyoto-fu	Kyoto-shi, Yase	35.0629	135.804	127	19.II.2018	T. KOBAYASHI	Trametes orientalis	Adult (male)	examined
TK1377	D261	Octotemnus assimilis	JAPAN: Kyoto-fu	Kyoto-shi, Kamigamo	35.0612	135.758	130	1.VII.2018	T. KOBAYASHI	Trametes versicolor	Adult (male)	examined
TK1378	D261	Octotemnus assimilis	JAPAN: Kyoto-fu	Kyoto-shi, Kamigamo	35.0612	135.758	130	1.VII.2018	T. KOBAYASHI	Trametes versicolor	Adult (male)	examined
TK1379	D261	Octotemnus assimilis	JAPAN: Kyoto-fu	Kyoto-shi, Kamigamo	35.0612	135.758	130	1.VII.2018	T. KOBAYASHI	Trametes versicolor	Adult (male)	examined
TK1380	D261	Octotemnus assimilis	JAPAN: Kyoto-fu	Kyoto-shi, Kamigamo	35.0612	135.758	130	1.VII.2018	T. KOBAYASHI	Trametes versicolor	Adult (male)	examined
TK1381	D261	Octotemnus assimilis	JAPAN: Kyoto-fu	Kyoto-shi, Kamigamo	35.0612	135.758	130	1.VII.2018	T. KOBAYASHI	Trametes versicolor	Adult (female)	examined
TK1382	D261	Octotemnus assimilis	JAPAN: Kyoto-fu	Kyoto-shi, Kamigamo	35.0612	135.758	130	1.VII.2018	T. KOBAYASHI	Trametes versicolor	Adult (female)	examined
TK1383	D261	Octotemnus assimilis	JAPAN: Kyoto-fu	Kyoto-shi, Kamigamo	35.0612	135.758	130	1.VII.2018	T. KOBAYASHI	Trametes versicolor	Adult (female)	examined
TK1384	D261	Octotemnus assimilis	JAPAN: Kyoto-fu	Kyoto-shi, Kamigamo	35.0612	135.758	130	1.VII.2018	T. KOBAYASHI	Trametes versicolor	Adult (female)	examined
TK1386	D217	Octotemnus crassus	JAPAN: Kyoto-fu	Nagaokakyo-shi, Jododani	34.9104	135.653	258	4.II.2018	T. KOBAYASHI	Trametes orientalis	Adult (male)	examined
TK1389	D217	Octotemnus crassus	JAPAN: Kyoto-fu	Nagaokakyo-shi, Jododani	34.9104	135.653	258	4.II.2018	T. KOBAYASHI	Trametes orientalis	Adult (female)	examined
TK1391	D217	Octotemnus crassus	JAPAN: Kyoto-fu	Nagaokakyo-shi, Jododani	34.9104	135.653	258	4.II.2018	T. KOBAYASHI	Trametes orientalis	Adult (female)	examined
TK1392	D217	Octotemnus crassus	JAPAN: Kyoto-fu	Nagaokakyo-shi, Jododani	34.9104	135.653	258	4.II.2018	T. KOBAYASHI	Trametes orientalis	Adult (female)	examined
TK1401	D108	Octotemnus crassus	JAPAN: Kyoto-fu	Kyoto-shi, Iwakura, Kino-cho	35.0749	135.774	144	16.IV.2017	T. KOBAYASHI	Trametes orientalis	Adult (male)		examined
TK1402	D108	Octotemnus crassus	JAPAN: Kyoto-fu	Kyoto-shi, Iwakura, Kino-cho	35.0749	135.774	144	16.IV.2017	T. KOBAYASHI	Trametes orientalis	Adult (male)		examined
TK1403	D108	Octotemnus crassus	JAPAN: Kyoto-fu	Kyoto-shi, Iwakura, Kino-cho	35.0749	135.774	144	16.IV.2017	T. KOBAYASHI	Trametes orientalis	Adult (female)		examined
TK1404	D108	Octotemnus kawanabei	JAPAN: Kyoto-fu	Kyoto-shi, Iwakura, Kino-cho	35.0749	135.774	144	16.IV.2017	T. KOBAYASHI	Trametes orientalis	Adult (female)	examined	examined
TK1405	D110	Octotemnus kawanabei	JAPAN: Kyoto-fu	Kyoto-shi, Midorogaike	35.059	135.773	91	17.IV.2017	T. KOBAYASHI	Trametes orientalis	Adult (male)	examined	examined
TK1406	D110	Octotemnus crassus	JAPAN: Kyoto-fu	Kyoto-shi, Midorogaike	35.059	135.773	91	17.IV.2017	T. KOBAYASHI	Trametes orientalis	Adult (male)		examined
TK1407	D110	Octotemnus crassus	JAPAN: Kyoto-fu	Kyoto-shi, Midorogaike	35.059	135.773	91	17.IV.2017	T. KOBAYASHI	Trametes orientalis	Adult (female)	examined	examined
TK1408	D110	Octotemnus crassus	JAPAN: Kyoto-fu	Kyoto-shi, Midorogaike	35.059	135.773	91	17.IV.2017	T. KOBAYASHI	Trametes orientalis	Adult (female)		examined
TK1409	D110	Octotemnus crassus	JAPAN: Kyoto-fu	Kyoto-shi, Midorogaike	35.059	135.773	91	17.IV.2017	T. KOBAYASHI	Trametes orientalis	Adult (male)		examined
TK1411	D221	Octotemnus kawanabei	JAPAN: Kyoto-fu	Kyoto-shi, Mt. Inari	34.9674	135.783	192	8.II.2018	T. KOBAYASHI	Unidentified	Adult (female)	examined	examined
TK1412	D221	Octotemnus crassus	JAPAN: Kyoto-fu	Kyoto-shi, Mt. Inari	34.9674	135.783	192	8.II.2018	T. KOBAYASHI	Unidentified	Adult (female)		examined
TK1413	D235	Octotemnus kawanabei	JAPAN: Kyoto-fu	Ujitawara-cho, Mt. Omine	34.8722	135.851	399	22.II.2018	T. KOBAYASHI	Trametes orientalis	Adult (male)	examined	examined
TK1414	D235	Octotemnus kawanabei	JAPAN: Kyoto-fu	Ujitawara-cho, Mt. Omine	34.8722	135.851	399	22.II.2018	T. KOBAYASHI	Trametes orientalis	Adult (male)		examined
TK1416	D235	Octotemnus kawanabei	JAPAN: Kyoto-fu	Ujitawara-cho, Mt. Omine	34.8722	135.851	399	22.II.2018	T. KOBAYASHI	Trametes orientalis	Adult (female)	examined	examined
TK1417	D270	Octotemnus assimilis	JAPAN: Kyoto-fu	Otsu-shi, Nagara-koen	35.0042	135.857	217	15.V.2018	T. KOBAYASHI	Trametes versicolor	Adult (male)		examined
TK1418	D270	Octotemnus assimilis	JAPAN: Kyoto-fu	Otsu-shi, Nagara-koen	35.0042	135.857	217	15.V.2018	T. KOBAYASHI	Trametes versicolor	Adult (male)		examined
TK1419	D270	Octotemnus assimilis	JAPAN: Kyoto-fu	Otsu-shi, Nagara-koen	35.0042	135.857	217	15.V.2018	T. KOBAYASHI	Trametes versicolor	Adult (male)		examined
TK1420	D270	Octotemnus assimilis	JAPAN: Kyoto-fu	Otsu-shi, Nagara-koen	35.0042	135.857	217	15.V.2018	T. KOBAYASHI	Trametes versicolor	Adult (male)		examined
TK1421	D270	Octotemnus assimilis	JAPAN: Kyoto-fu	Otsu-shi, Nagara-koen	35.0042	135.857	217	15.V.2018	T. KOBAYASHI	Trametes versicolor	Adult (female)		examined
TK1422	D270	Octotemnus assimilis	JAPAN: Kyoto-fu	Otsu-shi, Nagara-koen	35.0042	135.857	217	15.V.2018	T. KOBAYASHI	Trametes versicolor	Adult (female)		examined
TK1423	D270	Octotemnus assimilis	JAPAN: Kyoto-fu	Otsu-shi, Nagara-koen	35.0042	135.857	217	15.V.2018	T. KOBAYASHI	Trametes versicolor	Adult (female)		examined
TK1425	D271	Octotemnus crassus	JAPAN: Kyoto-fu	Otsu-shi, Nagara-koen	35.0042	135.857	217	15.V.2018	T. KOBAYASHI	Trametes orientalis	Adult (male)		examined
TK1426	D271	Octotemnus crassus	JAPAN: Kyoto-fu	Otsu-shi, Nagara-koen	35.0042	135.857	217	15.V.2018	T. KOBAYASHI	Trametes orientalis	Adult (male)		examined
TK1427	D271	Octotemnus crassus	JAPAN: Kyoto-fu	Otsu-shi, Nagara-koen	35.0042	135.857	217	15.V.2018	T. KOBAYASHI	Trametes orientalis	Adult (male)		examined
TK1428	D271	Octotemnus crassus	JAPAN: Kyoto-fu	Otsu-shi, Nagara-koen	35.0042	135.857	217	15.V.2018	T. KOBAYASHI	Trametes orientalis	Adult (male)		examined
TK1429	D271	Octotemnus crassus	JAPAN: Kyoto-fu	Otsu-shi, Nagara-koen	35.0042	135.857	217	15.V.2018	T. KOBAYASHI	Trametes orientalis	Adult (female)		examined
TK1430	D271	Octotemnus crassus	JAPAN: Kyoto-fu	Otsu-shi, Nagara-koen	35.0042	135.857	217	15.V.2018	T. KOBAYASHI	Trametes orientalis	Adult (female)		examined
TK1431	D271	Octotemnus crassus	JAPAN: Kyoto-fu	Otsu-shi, Nagara-koen	35.0042	135.857	217	15.V.2018	T. KOBAYASHI	Trametes orientalis	Adult (female)		examined
TK1432	D271	Octotemnus crassus	JAPAN: Kyoto-fu	Otsu-shi, Nagara-koen	35.0042	135.857	217	15.V.2018	T. KOBAYASHI	Trametes orientalis	Adult (female)		examined
TK1439	D223	Octotemnus kawanabei	JAPAN: Kyoto-fu	Kyoto-shi, Mt. Oshio	34.9572	135.645	361	12.II.2018	T. KOBAYASHI	Unidentified	Adult (male)		examined
TK1441	D236	Octotemnus kawanabei	JAPAN: Kyoto-fu	Kyoto-shi, Gyojagamori	34.9798	135.835	151	24.II.2018	T. KOBAYASHI	Trametes orientalis	Adult (male)	examined	examined
TK1443	D236	Octotemnus kawanabei	JAPAN: Kyoto-fu	Kyoto-shi, Gyojagamori	34.9798	135.835	151	24.II.2018	T. KOBAYASHI	Trametes orientalis	Adult (male)	examined	examined
TK1444	D236	Octotemnus kawanabei	JAPAN: Kyoto-fu	Kyoto-shi, Gyojagamori	34.9798	135.835	151	24.II.2018	T. KOBAYASHI	Trametes orientalis	Adult (male)	examined	examined
TK1449	D243	Octotemnus assimilis	JAPAN: Kyoto-fu	Uji-shi, Mt. Buttoku	34.8915	135.819	103	11.V.2018	T. KOBAYASHI	Trametes versicolor	Adult (male)		examined
TK1450	D243	Octotemnus assimilis	JAPAN: Kyoto-fu	Uji-shi, Mt. Buttoku	34.8915	135.819	103	11.V.2018	T. KOBAYASHI	Trametes versicolor	Adult (male)		examined
TK1451	D243	Octotemnus kawanabei	JAPAN: Kyoto-fu	Uji-shi, Mt. Buttoku	34.8915	135.819	103	11.V.2018	T. KOBAYASHI	Trametes versicolor	Adult (female)	examined	examined
TK1452	D243	Octotemnus assimilis	JAPAN: Kyoto-fu	Uji-shi, Mt. Buttoku	34.8915	135.819	103	11.V.2018	T. KOBAYASHI	Trametes versicolor	Adult (female)		examined
TK1453	D243	Octotemnus assimilis	JAPAN: Kyoto-fu	Uji-shi, Mt. Buttoku	34.8915	135.819	103	11.V.2018	T. KOBAYASHI	Trametes versicolor	Adult (female)		examined
TK1455	D243	Octotemnus assimilis	JAPAN: Kyoto-fu	Uji-shi, Mt. Buttoku	34.8915	135.819	103	11.V.2018	T. KOBAYASHI	Trametes versicolor	Adult (female)		examined
TK1456	D243	Octotemnus assimilis	JAPAN: Kyoto-fu	Uji-shi, Mt. Buttoku	34.8915	135.819	103	11.V.2018	T. KOBAYASHI	Trametes versicolor	Adult (female)		examined
TK1459	D104	Octotemnus kawanabei	JAPAN: Kyoto-fu	Kyoto-shi, Mt. Narabigaoka	35.0207	135.714	72	28.I.2017	T. KOBAYASHI	Trametes orientalis	Adult (male)	examined
TK1467	D108	Octotemnus kawanabei	JAPAN: Kyoto-fu	Kyoto-shi, Iwakura, Kino-cho	35.0749	135.774	144	16.IV.2017	T. KOBAYASHI	Trametes orientalis	Adult (male)	examined
TK1468	D108	Octotemnus kawanabei	JAPAN: Kyoto-fu	Kyoto-shi, Iwakura, Kino-cho	35.0749	135.774	144	16.IV.2017	T. KOBAYASHI	Trametes orientalis	Adult (male)	examined
TK1471	D108	Octotemnus kawanabei	JAPAN: Kyoto-fu	Kyoto-shi, Iwakura, Kino-cho	35.0749	135.774	144	16.IV.2017	T. KOBAYASHI	Trametes orientalis	Adult (male)	examined
TK1474	D192	Octotemnus kawanabei	JAPAN: Kyoto-fu	Kyoto-shi, Mt. Funaoka	35.0397	135.74	92	23.XII.2017	T. KOBAYASHI	Trametes orientalis	Adult (female)	examined
TK1475	D221	Octotemnus kawanabei	JAPAN: Kyoto-fu	Kyoto-shi, Mt. Inari	34.9674	135.783	192	8.II.2018	T. KOBAYASHI	Unidentified	Adult (male)	examined
TK1495	D240	Octotemnus kawanabei	JAPAN: Kyoto-fu	Uji-shi, Mt. Takamine	34.9158	135.82	198	26.II.2018	T. KOBAYASHI	Trametes orientalis	Adult (male)	examined
TK1498	D240	Octotemnus kawanabei	JAPAN: Kyoto-fu	Uji-shi, Mt. Takamine	34.9158	135.82	198	26.II.2018	T. KOBAYASHI	Trametes orientalis	Adult (male)	examined
TK1499	D240	Octotemnus assimilis	JAPAN: Kyoto-fu	Uji-shi, Mt. Takamine	34.9158	135.82	198	26.II.2018	T. KOBAYASHI	Trametes orientalis	Adult (male)	examined
TK1505	D206	Octotemnus crassus	JAPAN: Kyoto-fu	Kyoto-shi, Mt. Daigo	34.9506	135.839	401	20.I.2018	T. KOBAYASHI	Trametes orientalis	Adult (male)	examined
TK1521	D199	Octotemnus assimilis	JAPAN: Shiga-ken	Otsu-shi, Usayama	35.0303	135.851	127	11.I.2018	T. KOBAYASHI	Trametes versicolor	Adult (male)		examined
TK1522	D199	Octotemnus assimilis	JAPAN: Shiga-ken	Otsu-shi, Usayama	35.0303	135.851	127	11.I.2018	T. KOBAYASHI	Trametes versicolor	Adult (male)		examined
TK1523	D226	Octotemnus kawanabei	JAPAN: Kyoto-fu	Kyoto-shi, Botanical Garden	35.0498	135.763	72	16.II.2018	T. KOBAYASHI	Trametes orientalis	Adult (male)		examined
TK1524	D226	Octotemnus kawanabei	JAPAN: Kyoto-fu	Kyoto-shi, Botanical Garden	35.0498	135.763	72	16.II.2018	T. KOBAYASHI	Trametes orientalis	Adult (female)		examined
TK1525	D226	Octotemnus kawanabei	JAPAN: Kyoto-fu	Kyoto-shi, Botanical Garden	35.0498	135.763	72	16.II.2018	T. KOBAYASHI	Trametes orientalis	Adult (female)		examined
TK1526	D226	Octotemnus kawanabei	JAPAN: Kyoto-fu	Kyoto-shi, Botanical Garden	35.0498	135.763	72	16.II.2018	T. KOBAYASHI	Trametes orientalis	Adult (female)		examined
TK1538	D270	Octotemnus assimilis	JAPAN: Kyoto-fu	Otsu-shi, Nagara-koen	35.0042	135.857	217	15.V.2018	T. KOBAYASHI	Trametes versicolor	Adult (female)		examined
TK1539	D099	Octotemnus kawanabei	JAPAN: Kyoto-fu	Kyoto-shi, Mt. Yoshida	35.025	135.785	91	19.I.2017	T. KOBAYASHI	Lenzites betulinus	Adult (female)		examined
TK1551	D240	Octotemnus assimilis	JAPAN: Kyoto-fu	Uji-shi, Mt. Takamine	34.9158	135.82	198	26.II.2018	T. KOBAYASHI	Trametes orientalis	Adult (male)	examined
