# Supplementary material for: Contrasting effects of habitat discontinuity on three closely related fungivorous beetle species with diverging host‐use patterns and dispersal ability
Source: Ecol Evol. 2019 Feb 16;9(5):2475–86. doi: 10.1002/ece3.4862 (PMC6405892; doi:10.1002/ece3.4862)
Supplement: Supplementary file 2 [file ECE3-9-2475-s002.xlsx]

## Sheet: Sheet1
Genet ID	O. crassus	O. kawanabei	O. assimilis	Host Fungus	Prefecture	Locality	Lat	Long	Elevation
D005	1	6	0	Trametes orientalis	JAPAN: Kyoto-fu	Kyoto-shi, Mt. Kiyomizu	34.9934	135.788	244
D008	6	2	0	Trametes orientalis	JAPAN: Kyoto-fu	Kyoto-shi, Goryo	34.9775	135.679	88
D009	1	6	0	Trametes orientalis	JAPAN: Kyoto-fu	Kyoto-shi, Momoyama-cho	34.9418	135.782	95
D011	0	0	2	Trametes versicolor	JAPAN: Kyoto-fu	Mukou-shi, Terado-cho	34.9493	135.695	55
D012	2	2	0	Trametes orientalis	JAPAN: Kyoto-fu	Mukou-shi, Terado-cho	34.9493	135.695	55
D014	2	0	0	Trametes orientalis	JAPAN: Kyoto-fu	Uji-shi, Mt. Buttoku	34.8915	135.819	103
D015	2	3	0	Trametes orientalis	JAPAN: Kyoto-fu	Uji-shi, Mt. Buttoku	34.8915	135.819	103
D016	0	2	1	Lenzites betulinus	JAPAN: Kyoto-fu	Uji-shi, Mt. Buttoku	34.8933	135.815	83
D021	3	0	0	Trametes elegans	JAPAN: Kyoto-fu	Kyoto-shi, Kitashirakawa	35.0283	135.79	75
D063	2	2	0	Trametes orientalis	JAPAN: Kyoto-fu	Mukou-shi, Terado-cho	34.9493	135.695	55
D099	0	1	0	Lenzites betulinus	JAPAN: Kyoto-fu	Kyoto-shi, Mt. Yoshida	35.025	135.785	91
D102	6	0	2	Unidentified	JAPAN: Kyoto-fu	Kyoto-shi, Takaragaike	35.0583	135.786	91
D103	0	0	5	Trametes versicolor	JAPAN: Kyoto-fu	Kyoto-shi, Mt. Narabigaoka	35.023	135.713	70
D104	5	2	0	Trametes orientalis	JAPAN: Kyoto-fu	Kyoto-shi, Mt. Narabigaoka	35.0207	135.714	72
D108	9	6	0	Trametes orientalis	JAPAN: Kyoto-fu	Kyoto-shi, Iwakura, Kino-cho	35.0749	135.774	144
D110	9	6	0	Trametes orientalis	JAPAN: Kyoto-fu	Kyoto-shi, Midorogaike	35.059	135.773	91
D123	2	0	0	Trametes orientalis	JAPAN: Kyoto-fu	Kyoto-shi, Mt. Matsuo	34.9931	135.68	102
D124	0	2	4	Trametes versicolor	JAPAN: Kyoto-fu	Kyoto-shi, Mt. Matsuo	34.9931	135.68	102
D151	5	5	0	Trametes orientalis	JAPAN: Kyoto-fu	Kyoto-shi, Misasagi	35.0015	135.803	88
D192	6	6	0	Trametes orientalis	JAPAN: Kyoto-fu	Kyoto-shi, Mt. Funaoka	35.0397	135.74	92
D193	0	2	0	Trametes versicolor	JAPAN: Kyoto-fu	Kyoto-shi, Sawanoike	35.0523	135.7	385
D194	2	0	0	Trametes orientalis	JAPAN: Osaka-fu	Shimamoto-cho, Wakayama	34.8906	135.651	260
D195	3	1	0	Trametes orientalis	JAPAN: Osaka-fu	Shimamoto-cho, Wakayama	34.8906	135.651	260
D196	1	0	0	Trametes orientalis	JAPAN: Osaka-fu	Shimamoto-cho, Wakayama	34.8906	135.651	260
D197	6	0	0	Trametes orientalis	JAPAN: Osaka-fu	Takatsuki-shi, Wakayama	34.8784	135.646	317
D199	0	0	10	Trametes versicolor	JAPAN: Shiga-ken	Otsu-shi, Usayama	35.0303	135.851	127
D200	4	0	0	Trametes orientalis	JAPAN: Shiga-ken	Otsu-shi, Nagara-koen	35.0059	135.858	171
D201	2	0	0	Trametes orientalis	JAPAN: Shiga-ken	Otsu-shi, Nagara-koen	35.0053	135.855	173
D202	0	0	2	Trametes versicolor	JAPAN: Shiga-ken	Otsu-shi, Nagara-koen	35.005	135.859	142
D203	0	0	6	Trametes versicolor	JAPAN: Kyoto-fu	Kyoto-shi, Mt. Ogura	35.0225	135.662	260
D204	6	0	0	Trametes orientalis	JAPAN: Kyoto-fu	Kyoto-shi, Mt. Ogura	35.0225	135.662	260
D205	1	1	3	Trametes hirsuta	JAPAN: Kyoto-fu	Kyoto-shi, Mt. Daigo	34.9504	135.83	210
D206	5	0	0	Trametes orientalis	JAPAN: Kyoto-fu	Kyoto-shi, Mt. Daigo	34.9506	135.839	401
D207	4	1	0	Trametes orientalis	JAPAN: Kyoto-fu	Yawata-shi, Otokoyama	34.8803	135.695	127
D208	1	5	0	Trametes orientalis	JAPAN: Kyoto-fu	Yawata-shi, Otokoyama	34.8819	135.696	126
D209	1	0	2	Unidentified	JAPAN: Kyoto-fu	Yawata-shi, Otokoyama	34.8819	135.696	126
D210	0	6	0	Trametes versicolor	JAPAN: Kyoto-fu	Kyoto-shi, Mt. Hidaridaimonji	35.0416	135.727	125
D211	0	0	1	Trametes versicolor	JAPAN: Kyoto-fu	Kyoto-shi, Mt. Hidaridaimonji	35.0416	135.727	125
D212	6	0	0	Trametes orientalis	JAPAN: Kyoto-fu	Kyoto-shi, Funayama	35.0702	135.736	193
D213	0	0	4	Lenzites betulinus	JAPAN: Kyoto-fu	Oyamazaki-cho, Tennozan	34.8973	135.68	140
D214	3	6	2	Trametes orientalis	JAPAN: Kyoto-fu	Oyamazaki-cho, Tennozan	34.9019	135.677	255
D215	3	0	0	Trametes orientalis	JAPAN: Kyoto-fu	Oyamazaki-cho, Tennozan	34.9062	135.671	292
D217	6	6	0	Trametes orientalis	JAPAN: Kyoto-fu	Nagaokakyo-shi, Jododani	34.9104	135.653	258
D218	6	0	1	Trametes orientalis	JAPAN: Kyoto-fu	Uji-shi, Taiyogaoka-koen	34.8719	135.802	123
D221	7	5	8	Unidentified	JAPAN: Kyoto-fu	Kyoto-shi, Mt. Inari	34.9674	135.783	192
D222	3	0	1	Unidentified	JAPAN: Kyoto-fu	Kyoto-shi, Mt. Oshio	34.9572	135.645	361
D223	3	2	3	Unidentified	JAPAN: Kyoto-fu	Kyoto-shi, Mt. Oshio	34.9572	135.645	361
D224	6	0	0	Trametes orientalis	JAPAN: Kyoto-fu	Kyoto-shi, Kitasaga	35.0336	135.69	155
D226	0	10	0	Trametes orientalis	JAPAN: Kyoto-fu	Kyoto-shi, Botanical Garden	35.0498	135.763	72
D229	3	6	0	Trametes elegans	JAPAN: Shiga-ken	Otsu-shi, Ano	35.0577	135.864	145
D232	6	6	0	Trametes orientalis	JAPAN: Kyoto-fu	Kyoto-shi, Yase	35.0629	135.804	127
D233	6	0	0	Trametes orientalis	JAPAN: Kyoto-fu	Uji-shi, Rokkokuyama	34.8788	135.826	139
D235	4	7	0	Trametes orientalis	JAPAN: Kyoto-fu	Ujitawara-cho, Mt. Omine	34.8722	135.851	399
D236	7	6	0	Trametes orientalis	JAPAN: Kyoto-fu	Kyoto-shi, Gyojagamori	34.9798	135.835	151
D238	6	0	0	Trametes orientalis	JAPAN: Kyoto-fu	Uji-shi, Tenkamine	34.9245	135.83	332
D240	6	3	2	Trametes orientalis	JAPAN: Kyoto-fu	Uji-shi, Mt. Takamine	34.9158	135.82	198
D243	0	1	12	Trametes versicolor	JAPAN: Kyoto-fu	Uji-shi, Mt. Buttoku	34.8915	135.819	103
D247	0	0	6	Trametes versicolor	JAPAN: Kyoto-fu	Otsu-shi, Nagara-koen	35.0042	135.857	217
D253	2	1	0	Trametes orientalis	JAPAN: Kyoto-fu	Mukou-shi, Terado-cho	34.9493	135.695	55
D261	0	0	8	Trametes versicolor	JAPAN: Kyoto-fu	Kyoto-shi, Kamigamo	35.0612	135.758	130
D270	0	0	8	Trametes versicolor	JAPAN: Kyoto-fu	Otsu-shi, Nagara-koen	35.0042	135.857	217
D271	0	0	8	Trametes versicolor	JAPAN: Kyoto-fu	Otsu-shi, Nagara-koen	35.0042	135.857	217
FF005	0	1	8	Trametes versicolor	JAPAN: Kyoto-fu	Kyoto-shi, Mt. Daimonji	35.0284	135.801	146
FF006	0	2	0	Trametes orientalis	JAPAN: Kyoto-fu	Kyoto-shi, Mt. Yoshida	35.0276	135.786	93
FF007	0	4	0	Trametes orientalis	JAPAN: Kyoto-fu	Kyoto-shi, Mt. Yoshida	35.0247	135.785	89
FF008	6	1	0	Trametes orientalis	JAPAN: Kyoto-fu	Kyoto-shi, Mt. Hyotankuzure	35.0884	135.808	434
FF009	6	2	0	Trametes orientalis	JAPAN: Kyoto-fu	Kyoto-shi, Mt. Daimonji	35.0284	135.801	145
FF010	1	4	0	Trametes elegans	JAPAN: Kyoto-fu	Kyoto-shi, Mt. Narabigaoka	35.023	135.713	72
FF011	6	1	0	Trametes orientalis	JAPAN: Kyoto-fu	Kyoto-shi, Yonaki-touge	35.1003	135.759	276
