# Supplementary material for: Contrasting effects of habitat discontinuity on three closely related fungivorous beetle species with diverging host‐use patterns and dispersal ability
Source: Ecol Evol. 2019 Feb 16;9(5):2475–86. doi: 10.1002/ece3.4862 (PMC6405892; doi:10.1002/ece3.4862)
Supplement: Supplementary file 3 [file ECE3-9-2475-s003.xlsx]

## Sheet: Sheet1
BioProject	BioSample	Species	N indev	Genet ID	Prefecture	Locality	Lat	Long	Elevation	Date Collected	Collector	Host Fungus
PRJDB6350	SAMD00138639	Octotemnus crassus	32	D023	JAPAN: Aichi-ken	Toyohashi-shi, Oiwa-cho	34.7297	137.438	86	5.I.2016	T. KOBAYASHI	Trametes orientalis
PRJDB6350	SAMD00138640	Octotemnus kawanabei	45	D036	JAPAN: Kyoto-fu	Kyoto-shi, Mt. Yoshida	35.027	135.786	104	12.III.2016	T. KOBAYASHI	Trametes orientalis
PRJDB6350	SAMD00138641	Octotemnus assimilis	16	D038	JAPAN: Kyoto-fu	Kyoto-shi, Mt. Daimonji	35.0284	135.801	144	21.III.2016	T. KOBAYASHI	Trametes versicolor
PRJDB6350	SAMD00138641	Octotemnus assimilis	10	D025	JAPAN: Kyoto-fu	Minamiyamashiro-mura, Kitaokawara	34.7793	135.99788	163	16.I.2016	T. KOBAYASHI	Trametes elegans
PRJDB6350	SAMD00138641	Octotemnus assimilis	2	D039	JAPAN: Hiroshima-ken	Hiroshima-shi, Mt. Onaga	34.4068	132.486	172	23.III.2016	T. KOBAYASHI	Trametes versicolor
PRJDB6350	SAMD00138641	Octotemnus assimilis	1	D011	JAPAN: Kyoto-fu	Mukou-shi, Terado-cho	34.9493	135.695	55	9.XII.2015	T. KOBAYASHI	Trametes versicolor
